# Supplementary material for: Antitrust analysis with upward pricing pressure and cost efficiencies
Source: PLoS One. 2020 Jan 8;15(1):e0227418. doi: 10.1371/journal.pone.0227418 (PMC6949007; doi:10.1371/journal.pone.0227418)
Supplement: S1 Dataset — (CSV) [file pone.0227418.s022.csv]

	indnum	CostStr	DemandSys	Method	EffStand	Simulation	Prediction
1	1	Curvature	AIDS	UPP_FOA	both	1.14978202330117	1.15839825008155
2	1	Curvature	AIDS	UPP_FOA	own	1.14978202330117	1.15125155047644
3	1	Curvature	AIDS	UPP_ModEff	own	1.14978202330117	1.07580138895885
4	1	Curvature	AIDS	UPP_AvgEff	own	1.14978202330117	0.918984371620063
5	1	Curvature	AIDS	UPP_AvgEff	both	1.14978202330117	0.990111188743034
6	1	Curvature	AIDS	UPP_NoEff	both	1.14978202330117	1.08266842349267
7	1	Curvature	AIDS	UPP_NoEff	own	1.14978202330117	1.08266842349267
8	1	Curvature	AIDS	UPP_ModEff	both	1.14978202330117	1.08027736237113
9	1	Curvature	Linear	UPP_FOA	both	1.103743319324	1.10374331951375
10	1	Curvature	Linear	UPP_FOA	own	1.103743319324	1.09901217031683
11	1	Curvature	Linear	UPP_ModEff	own	1.103743319324	1.07580138895885
12	1	Curvature	Linear	UPP_AvgEff	own	1.103743319324	0.918984371620063
13	1	Curvature	Linear	UPP_AvgEff	both	1.103743319324	0.990111188743034
14	1	Curvature	Linear	UPP_NoEff	both	1.103743319324	1.08266842349267
15	1	Curvature	Linear	UPP_NoEff	own	1.103743319324	1.08266842349267
16	1	Curvature	Linear	UPP_ModEff	both	1.103743319324	1.08027736237113
17	1	Curvature	Logit	UPP_FOA	both	1.06421236680022	1.07555823710587
18	1	Curvature	Logit	UPP_FOA	own	1.06421236680022	1.07189842375163
19	1	Curvature	Logit	UPP_ModEff	own	1.06421236680022	1.07580138895885
20	1	Curvature	Logit	UPP_AvgEff	own	1.06421236680022	0.918984371620063
21	1	Curvature	Logit	UPP_AvgEff	both	1.06421236680022	0.990111188743034
22	1	Curvature	Logit	UPP_NoEff	both	1.06421236680022	1.08266842349267
23	1	Curvature	Logit	UPP_NoEff	own	1.06421236680022	1.08266842349267
24	1	Curvature	Logit	UPP_ModEff	both	1.06421236680022	1.08027736237113
25	1	Curvature	LogLin	UPP_FOA	both	1.28976135835635	1.35359236653733
26	1	Curvature	LogLin	UPP_FOA	own	1.28976135835635	1.34018658487303
27	1	Curvature	LogLin	UPP_ModEff	own	1.28976135835635	1.07580138895885
28	1	Curvature	LogLin	UPP_AvgEff	own	1.28976135835635	0.918984371620063
29	1	Curvature	LogLin	UPP_AvgEff	both	1.28976135835635	0.990111188743034
30	1	Curvature	LogLin	UPP_NoEff	both	1.28976135835635	1.08266842349267
31	1	Curvature	LogLin	UPP_NoEff	own	1.28976135835635	1.08266842349267
32	1	Curvature	LogLin	UPP_ModEff	both	1.28976135835635	1.08027736237113
33	1	GenLeo	AIDS	UPP_FOA	own	1.13475742809926	1.1164245359216
34	1	GenLeo	AIDS	UPP_ModEff	both	1.13475742809926	1.07430667886326
35	1	GenLeo	AIDS	UPP_AvgEff	own	1.13475742809926	0.916151729260262
36	1	GenLeo	AIDS	UPP_AvgEff	both	1.13475742809926	0.988509434993305
37	1	GenLeo	AIDS	UPP_FOA	both	1.13475742809926	1.14133563006909
38	1	GenLeo	AIDS	UPP_NoEff	own	1.13475742809926	1.08266842349267
39	1	GenLeo	AIDS	UPP_NoEff	both	1.13475742809926	1.08266842349267
40	1	GenLeo	AIDS	UPP_ModEff	own	1.13475742809926	1.05865381817126
41	1	GenLeo	Linear	UPP_FOA	own	1.09315915576188	1.07661392375882
42	1	GenLeo	Linear	UPP_ModEff	both	1.09315915576188	1.07430667886326
43	1	GenLeo	Linear	UPP_AvgEff	own	1.09315915576188	0.916151729260262
44	1	GenLeo	Linear	UPP_AvgEff	both	1.09315915576188	0.988509434993305
45	1	GenLeo	Linear	UPP_FOA	both	1.09315915576188	1.09315915592871
46	1	GenLeo	Linear	UPP_NoEff	own	1.09315915576188	1.08266842349267
47	1	GenLeo	Linear	UPP_NoEff	both	1.09315915576188	1.08266842349267
48	1	GenLeo	Linear	UPP_ModEff	own	1.09315915576188	1.05865381817126
49	1	GenLeo	Logit	UPP_FOA	own	1.05748980641359	1.05319625387742
50	1	GenLeo	Logit	UPP_ModEff	both	1.05748980641359	1.07430667886326
51	1	GenLeo	Logit	UPP_AvgEff	own	1.05748980641359	0.916151729260262
52	1	GenLeo	Logit	UPP_AvgEff	both	1.05748980641359	0.988509434993305
53	1	GenLeo	Logit	UPP_FOA	both	1.05748980641359	1.06558999439917
54	1	GenLeo	Logit	UPP_NoEff	own	1.05748980641359	1.08266842349267
55	1	GenLeo	Logit	UPP_NoEff	both	1.05748980641359	1.08266842349267
56	1	GenLeo	Logit	UPP_ModEff	own	1.05748980641359	1.05865381817126
57	1	GenLeo	LogLin	UPP_FOA	own	1.26072037955828	1.25812996182719
58	1	GenLeo	LogLin	UPP_ModEff	both	1.26072037955828	1.07430667886326
59	1	GenLeo	LogLin	UPP_AvgEff	own	1.26072037955828	0.916151729260262
60	1	GenLeo	LogLin	UPP_AvgEff	both	1.26072037955828	0.988509434993305
61	1	GenLeo	LogLin	UPP_FOA	both	1.26072037955828	1.30501112342721
62	1	GenLeo	LogLin	UPP_NoEff	own	1.26072037955828	1.08266842349267
63	1	GenLeo	LogLin	UPP_NoEff	both	1.26072037955828	1.08266842349267
64	1	GenLeo	LogLin	UPP_ModEff	own	1.26072037955828	1.05865381817126
65	1	Quadratic	AIDS	UPP_FOA	both	1.14367350949495	1.1514253528075
66	1	Quadratic	AIDS	UPP_AvgEff	both	1.14367350949495	1.05445274636284
67	1	Quadratic	AIDS	UPP_ModEff	own	1.14367350949495	1.06882273992947
68	1	Quadratic	AIDS	UPP_NoEff	own	1.14367350949495	1.08266842349267
69	1	Quadratic	AIDS	UPP_FOA	own	1.14367350949495	1.13703495314594
70	1	Quadratic	AIDS	UPP_ModEff	both	1.14367350949495	1.07784743773731
71	1	Quadratic	AIDS	UPP_AvgEff	own	1.14367350949495	1.03277004038482
72	1	Quadratic	AIDS	UPP_NoEff	both	1.14367350949495	1.08266842349267
73	1	Quadratic	Linear	UPP_FOA	both	1.09943581923058	1.099435819411
74	1	Quadratic	Linear	UPP_AvgEff	both	1.09943581923058	1.05445274636284
75	1	Quadratic	Linear	UPP_ModEff	own	1.09943581923058	1.06882273992947
76	1	Quadratic	Linear	UPP_NoEff	own	1.09943581923058	1.08266842349267
77	1	Quadratic	Linear	UPP_FOA	own	1.09943581923058	1.08989662249154
78	1	Quadratic	Linear	UPP_ModEff	both	1.09943581923058	1.07784743773731
79	1	Quadratic	Linear	UPP_AvgEff	own	1.09943581923058	1.03277004038482
80	1	Quadratic	Linear	UPP_NoEff	both	1.09943581923058	1.08266842349267
81	1	Quadratic	Logit	UPP_FOA	both	1.0614306398212	1.07138134226278
82	1	Quadratic	Logit	UPP_AvgEff	both	1.0614306398212	1.05445274636284
83	1	Quadratic	Logit	UPP_ModEff	own	1.0614306398212	1.06882273992947
84	1	Quadratic	Logit	UPP_NoEff	own	1.0614306398212	1.08266842349267
85	1	Quadratic	Logit	UPP_FOA	own	1.0614306398212	1.06409887559574
86	1	Quadratic	Logit	UPP_ModEff	both	1.0614306398212	1.07784743773731
87	1	Quadratic	Logit	UPP_AvgEff	own	1.0614306398212	1.03277004038482
88	1	Quadratic	Logit	UPP_NoEff	both	1.0614306398212	1.08266842349267
89	1	Quadratic	LogLin	UPP_FOA	both	1.27794237822139	1.33284664649968
90	1	Quadratic	LogLin	UPP_AvgEff	both	1.27794237822139	1.05445274636284
91	1	Quadratic	LogLin	UPP_ModEff	own	1.27794237822139	1.06882273992947
92	1	Quadratic	LogLin	UPP_NoEff	own	1.27794237822139	1.08266842349267
93	1	Quadratic	LogLin	UPP_FOA	own	1.27794237822139	1.30581719005425
94	1	Quadratic	LogLin	UPP_ModEff	both	1.27794237822139	1.07784743773731
95	1	Quadratic	LogLin	UPP_AvgEff	own	1.27794237822139	1.03277004038482
96	1	Quadratic	LogLin	UPP_NoEff	both	1.27794237822139	1.08266842349267
97	10	Curvature	AIDS	UPP_NoEff	both	0.787217675279051	1.10912621816735
98	10	Curvature	AIDS	UPP_NoEff	own	0.787217675279051	1.10912621816735
99	10	Curvature	AIDS	UPP_AvgEff	own	0.787217675279051	0.945442166294746
100	10	Curvature	AIDS	UPP_ModEff	own	0.787217675279051	0.865101212255226
101	10	Curvature	AIDS	UPP_FOA	both	0.787217675279051	0.797401135302043
102	10	Curvature	AIDS	UPP_FOA	own	0.787217675279051	0.700476219066704
103	10	Curvature	AIDS	UPP_AvgEff	both	0.787217675279051	0.978964812170509
104	10	Curvature	AIDS	UPP_ModEff	both	0.787217675279051	0.907268924541448
105	10	Curvature	Linear	UPP_NoEff	both	0.942443681906208	1.10912621816735
106	10	Curvature	Linear	UPP_NoEff	own	0.942443681906208	1.10912621816735
107	10	Curvature	Linear	UPP_AvgEff	own	0.942443681906208	0.945442166294746
108	10	Curvature	Linear	UPP_ModEff	own	0.942443681906208	0.865101212255226
109	10	Curvature	Linear	UPP_FOA	both	0.942443681906208	0.942443681964421
110	10	Curvature	Linear	UPP_FOA	own	0.942443681906208	0.914885826785794
111	10	Curvature	Linear	UPP_AvgEff	both	0.942443681906208	0.978964812170509
112	10	Curvature	Linear	UPP_ModEff	both	0.942443681906208	0.907268924541448
113	10	Curvature	Logit	UPP_NoEff	both	0.921974613246061	1.10912621816735
114	10	Curvature	Logit	UPP_NoEff	own	0.921974613246061	1.10912621816735
115	10	Curvature	Logit	UPP_AvgEff	own	0.921974613246061	0.945442166294746
116	10	Curvature	Logit	UPP_ModEff	own	0.921974613246061	0.865101212255226
117	10	Curvature	Logit	UPP_FOA	both	0.921974613246061	0.92188736833778
118	10	Curvature	Logit	UPP_FOA	own	0.921974613246061	0.886591534728031
119	10	Curvature	Logit	UPP_AvgEff	both	0.921974613246061	0.978964812170509
120	10	Curvature	Logit	UPP_ModEff	both	0.921974613246061	0.907268924541448
121	10	Curvature	LogLin	UPP_NoEff	both	0.683567444727889	1.10912621816735
122	10	Curvature	LogLin	UPP_NoEff	own	0.683567444727889	1.10912621816735
123	10	Curvature	LogLin	UPP_AvgEff	own	0.683567444727889	0.945442166294746
124	10	Curvature	LogLin	UPP_ModEff	own	0.683567444727889	0.865101212255226
125	10	Curvature	LogLin	UPP_FOA	both	0.683567444727889	-0.183767174476702
126	10	Curvature	LogLin	UPP_FOA	own	0.683567444727889	-0.33468436802296
127	10	Curvature	LogLin	UPP_AvgEff	both	0.683567444727889	0.978964812170509
128	10	Curvature	LogLin	UPP_ModEff	both	0.683567444727889	0.907268924541448
129	10	GenLeo	AIDS	UPP_ModEff	own	0.623078692804072	0.788931480548635
130	10	GenLeo	AIDS	UPP_NoEff	both	0.623078692804072	1.10912621816735
131	10	GenLeo	AIDS	UPP_FOA	own	0.623078692804072	0.529335646400232
132	10	GenLeo	AIDS	UPP_ModEff	both	0.623078692804072	0.844261382174907
133	10	GenLeo	AIDS	UPP_AvgEff	own	0.623078692804072	0.942609523934946
134	10	GenLeo	AIDS	UPP_FOA	both	0.623078692804072	0.656656156688958
135	10	GenLeo	AIDS	UPP_NoEff	own	0.623078692804072	1.10912621816735
136	10	GenLeo	AIDS	UPP_AvgEff	both	0.623078692804072	0.976712297597344
137	10	GenLeo	Linear	UPP_ModEff	own	0.902986394653233	0.788931480548635
138	10	GenLeo	Linear	UPP_NoEff	both	0.902986394653233	1.10912621816735
139	10	GenLeo	Linear	UPP_FOA	own	0.902986394653233	0.866826657044251
140	10	GenLeo	Linear	UPP_ModEff	both	0.902986394653233	0.844261382174907
141	10	GenLeo	Linear	UPP_AvgEff	own	0.902986394653233	0.942609523934946
142	10	GenLeo	Linear	UPP_FOA	both	0.902986394653233	0.902986394753396
143	10	GenLeo	Linear	UPP_NoEff	own	0.902986394653233	1.10912621816735
144	10	GenLeo	Linear	UPP_AvgEff	both	0.902986394653233	0.976712297597344
145	10	GenLeo	Logit	UPP_ModEff	own	0.870927641646129	0.788931480548635
146	10	GenLeo	Logit	UPP_NoEff	both	0.870927641646129	1.10912621816735
147	10	GenLeo	Logit	UPP_FOA	own	0.870927641646129	0.825231410678243
148	10	GenLeo	Logit	UPP_ModEff	both	0.870927641646129	0.844261382174907
149	10	GenLeo	Logit	UPP_AvgEff	own	0.870927641646129	0.942609523934946
150	10	GenLeo	Logit	UPP_FOA	both	0.870927641646129	0.87066780584744
151	10	GenLeo	Logit	UPP_NoEff	own	0.870927641646129	1.10912621816735
152	10	GenLeo	Logit	UPP_AvgEff	both	0.870927641646129	0.976712297597344
153	10	GenLeo	LogLin	UPP_ModEff	own	0.466788568101016	0.788931480548635
154	10	GenLeo	LogLin	UPP_NoEff	both	0.466788568101016	1.10912621816735
155	10	GenLeo	LogLin	UPP_FOA	own	0.466788568101016	0.760328658242
156	10	GenLeo	LogLin	UPP_ModEff	both	0.466788568101016	0.844261382174907
157	10	GenLeo	LogLin	UPP_AvgEff	own	0.466788568101016	0.942609523934946
158	10	GenLeo	LogLin	UPP_FOA	both	0.466788568101016	0.958353000087928
159	10	GenLeo	LogLin	UPP_NoEff	own	0.466788568101016	1.10912621816735
160	10	GenLeo	LogLin	UPP_AvgEff	both	0.466788568101016	0.976712297597344
161	10	Quadratic	AIDS	UPP_NoEff	both	1.07318382359489	1.10912621816735
162	10	Quadratic	AIDS	UPP_FOA	own	1.07318382359489	1.03793685338277
163	10	Quadratic	AIDS	UPP_NoEff	own	1.07318382359489	1.10912621816735
164	10	Quadratic	AIDS	UPP_AvgEff	own	1.07318382359489	1.0592278350595
165	10	Quadratic	AIDS	UPP_ModEff	both	1.07318382359489	1.03309985988968
166	10	Quadratic	AIDS	UPP_AvgEff	both	1.07318382359489	1.06944707027247
167	10	Quadratic	AIDS	UPP_FOA	both	1.07318382359489	1.07436108103648
168	10	Quadratic	AIDS	UPP_ModEff	own	1.07318382359489	1.01721805772918
169	10	Quadratic	Linear	UPP_NoEff	both	1.02124293632662	1.10912621816735
170	10	Quadratic	Linear	UPP_FOA	own	1.02124293632662	1.01086370583808
171	10	Quadratic	Linear	UPP_NoEff	own	1.02124293632662	1.10912621816735
172	10	Quadratic	Linear	UPP_AvgEff	own	1.02124293632662	1.0592278350595
173	10	Quadratic	Linear	UPP_ModEff	both	1.02124293632662	1.03309985988968
174	10	Quadratic	Linear	UPP_AvgEff	both	1.02124293632662	1.06944707027247
175	10	Quadratic	Linear	UPP_FOA	both	1.02124293632662	1.02124293630105
176	10	Quadratic	Linear	UPP_ModEff	own	1.02124293632662	1.01721805772918
177	10	Quadratic	Logit	UPP_NoEff	both	1.02871644509299	1.10912621816735
178	10	Quadratic	Logit	UPP_FOA	own	1.02871644509299	1.01494555378748
179	10	Quadratic	Logit	UPP_NoEff	own	1.02871644509299	1.10912621816735
180	10	Quadratic	Logit	UPP_AvgEff	own	1.02871644509299	1.0592278350595
181	10	Quadratic	Logit	UPP_ModEff	both	1.02871644509299	1.03309985988968
182	10	Quadratic	Logit	UPP_AvgEff	both	1.02871644509299	1.06944707027247
183	10	Quadratic	Logit	UPP_FOA	both	1.02871644509299	1.02877313623396
184	10	Quadratic	Logit	UPP_ModEff	own	1.02871644509299	1.01721805772918
185	10	Quadratic	LogLin	UPP_NoEff	both	1.1164916278521	1.10912621816735
186	10	Quadratic	LogLin	UPP_FOA	own	1.1164916278521	1.06831794528971
187	10	Quadratic	LogLin	UPP_NoEff	own	1.1164916278521	1.10912621816735
188	10	Quadratic	LogLin	UPP_AvgEff	own	1.1164916278521	1.0592278350595
189	10	Quadratic	LogLin	UPP_ModEff	both	1.1164916278521	1.03309985988968
190	10	Quadratic	LogLin	UPP_AvgEff	both	1.1164916278521	1.06944707027247
191	10	Quadratic	LogLin	UPP_FOA	both	1.1164916278521	1.12515852023604
192	10	Quadratic	LogLin	UPP_ModEff	own	1.1164916278521	1.01721805772918
193	100	Curvature	AIDS	UPP_NoEff	both	1.26022499063761	1.23647932630174
194	100	Curvature	AIDS	UPP_FOA	own	1.26022499063761	1.20920759798711
195	100	Curvature	AIDS	UPP_AvgEff	own	1.26022499063761	1.07279527442913
196	100	Curvature	AIDS	UPP_ModEff	both	1.26022499063761	1.12733354196224
197	100	Curvature	AIDS	UPP_AvgEff	both	1.26022499063761	1.14760969380369
198	100	Curvature	AIDS	UPP_FOA	both	1.26022499063761	1.27411712521003
199	100	Curvature	AIDS	UPP_ModEff	own	1.26022499063761	1.10578691941678
200	100	Curvature	AIDS	UPP_NoEff	own	1.26022499063761	1.23647932630174
201	100	Curvature	Linear	UPP_NoEff	both	1.09777550311633	1.23647932630174
202	100	Curvature	Linear	UPP_FOA	own	1.09777550311633	1.0751468965799
203	100	Curvature	Linear	UPP_AvgEff	own	1.09777550311633	1.07279527442913
204	100	Curvature	Linear	UPP_ModEff	both	1.09777550311633	1.12733354196224
205	100	Curvature	Linear	UPP_AvgEff	both	1.09777550311633	1.14760969380369
206	100	Curvature	Linear	UPP_FOA	both	1.09777550311633	1.09777550317013
207	100	Curvature	Linear	UPP_ModEff	own	1.09777550311633	1.10578691941678
208	100	Curvature	Linear	UPP_NoEff	own	1.09777550311633	1.23647932630174
209	100	Curvature	Logit	UPP_NoEff	both	1.11709330459815	1.23647932630174
210	100	Curvature	Logit	UPP_FOA	own	1.11709330459815	1.09597970885029
211	100	Curvature	Logit	UPP_AvgEff	own	1.11709330459815	1.07279527442913
212	100	Curvature	Logit	UPP_ModEff	both	1.11709330459815	1.12733354196224
213	100	Curvature	Logit	UPP_AvgEff	both	1.11709330459815	1.14760969380369
214	100	Curvature	Logit	UPP_FOA	both	1.11709330459815	1.11724573100456
215	100	Curvature	Logit	UPP_ModEff	own	1.11709330459815	1.10578691941678
216	100	Curvature	Logit	UPP_NoEff	own	1.11709330459815	1.23647932630174
217	100	Curvature	LogLin	UPP_NoEff	both	1.54559535548461	1.23647932630174
218	100	Curvature	LogLin	UPP_FOA	own	1.54559535548461	1.02507515046302
219	100	Curvature	LogLin	UPP_AvgEff	own	1.54559535548461	1.07279527442913
220	100	Curvature	LogLin	UPP_ModEff	both	1.54559535548461	1.12733354196224
221	100	Curvature	LogLin	UPP_AvgEff	both	1.54559535548461	1.14760969380369
222	100	Curvature	LogLin	UPP_FOA	both	1.54559535548461	1.14699415766913
223	100	Curvature	LogLin	UPP_ModEff	own	1.54559535548461	1.10578691941678
224	100	Curvature	LogLin	UPP_NoEff	own	1.54559535548461	1.23647932630174
225	100	GenLeo	AIDS	UPP_ModEff	both	NA	0.610979538004556
226	100	GenLeo	AIDS	UPP_NoEff	both	NA	1.23647932630174
227	100	GenLeo	AIDS	UPP_AvgEff	own	NA	1.06996263206933
228	100	GenLeo	AIDS	UPP_NoEff	own	NA	1.23647932630174
229	100	GenLeo	AIDS	UPP_FOA	own	NA	-0.00731938182242886
230	100	GenLeo	AIDS	UPP_AvgEff	both	NA	1.14607175603496
231	100	GenLeo	AIDS	UPP_ModEff	own	NA	0.487498746490154
232	100	GenLeo	AIDS	UPP_FOA	both	NA	0.355498699312558
233	100	GenLeo	Linear	UPP_ModEff	both	0.765620619124807	0.610979538004556
234	100	GenLeo	Linear	UPP_NoEff	both	0.765620619124807	1.23647932630174
235	100	GenLeo	Linear	UPP_AvgEff	own	0.765620619124807	1.06996263206933
236	100	GenLeo	Linear	UPP_NoEff	own	0.765620619124807	1.23647932630174
237	100	GenLeo	Linear	UPP_FOA	own	0.765620619124807	0.635939122654271
238	100	GenLeo	Linear	UPP_AvgEff	both	0.765620619124807	1.14607175603496
239	100	GenLeo	Linear	UPP_ModEff	own	0.765620619124807	0.487498746490154
240	100	GenLeo	Linear	UPP_FOA	both	0.765620619124807	0.765620618987815
241	100	GenLeo	Logit	UPP_ModEff	both	0.687774370972371	0.610979538004556
242	100	GenLeo	Logit	UPP_NoEff	both	0.687774370972371	1.23647932630174
243	100	GenLeo	Logit	UPP_AvgEff	own	0.687774370972371	1.06996263206933
244	100	GenLeo	Logit	UPP_NoEff	own	0.687774370972371	1.23647932630174
245	100	GenLeo	Logit	UPP_FOA	own	0.687774370972371	0.552268479570039
246	100	GenLeo	Logit	UPP_AvgEff	both	0.687774370972371	1.14607175603496
247	100	GenLeo	Logit	UPP_ModEff	own	0.687774370972371	0.487498746490154
248	100	GenLeo	Logit	UPP_FOA	both	0.687774370972371	0.658334144917679
249	100	GenLeo	LogLin	UPP_ModEff	both	NA	0.610979538004556
250	100	GenLeo	LogLin	UPP_NoEff	both	NA	1.23647932630174
251	100	GenLeo	LogLin	UPP_AvgEff	own	NA	1.06996263206933
252	100	GenLeo	LogLin	UPP_NoEff	own	NA	1.23647932630174
253	100	GenLeo	LogLin	UPP_FOA	own	NA	-0.304471726928446
254	100	GenLeo	LogLin	UPP_AvgEff	both	NA	1.14607175603496
255	100	GenLeo	LogLin	UPP_ModEff	own	NA	0.487498746490154
256	100	GenLeo	LogLin	UPP_FOA	both	NA	0.39422968108576
257	100	Quadratic	AIDS	UPP_AvgEff	own	1.28929466932159	1.18658094319389
258	100	Quadratic	AIDS	UPP_FOA	own	1.28929466932159	1.25282448581348
259	100	Quadratic	AIDS	UPP_NoEff	both	1.28929466932159	1.23647932630174
260	100	Quadratic	AIDS	UPP_FOA	both	1.28929466932159	1.30685603323711
261	100	Quadratic	AIDS	UPP_ModEff	both	1.28929466932159	1.14570715995385
262	100	Quadratic	AIDS	UPP_NoEff	own	1.28929466932159	1.23647932630174
263	100	Quadratic	AIDS	UPP_AvgEff	both	1.28929466932159	1.20938779894578
264	100	Quadratic	AIDS	UPP_ModEff	own	1.28929466932159	1.12778769913576
265	100	Quadratic	Linear	UPP_AvgEff	own	1.10959469480601	1.18658094319389
266	100	Quadratic	Linear	UPP_FOA	own	1.10959469480601	1.09077539136295
267	100	Quadratic	Linear	UPP_NoEff	both	1.10959469480601	1.23647932630174
268	100	Quadratic	Linear	UPP_FOA	both	1.10959469480601	1.1095946948666
269	100	Quadratic	Linear	UPP_ModEff	both	1.10959469480601	1.14570715995385
270	100	Quadratic	Linear	UPP_NoEff	own	1.10959469480601	1.23647932630174
271	100	Quadratic	Linear	UPP_AvgEff	both	1.10959469480601	1.20938779894578
272	100	Quadratic	Linear	UPP_ModEff	own	1.10959469480601	1.12778769913576
273	100	Quadratic	Logit	UPP_AvgEff	own	1.13408907129676	1.18658094319389
274	100	Quadratic	Logit	UPP_FOA	own	1.13408907129676	1.11622057891755
275	100	Quadratic	Logit	UPP_NoEff	both	1.13408907129676	1.23647932630174
276	100	Quadratic	Logit	UPP_FOA	both	1.13408907129676	1.13400654172799
277	100	Quadratic	Logit	UPP_ModEff	both	1.13408907129676	1.14570715995385
278	100	Quadratic	Logit	UPP_NoEff	own	1.13408907129676	1.23647932630174
279	100	Quadratic	Logit	UPP_AvgEff	both	1.13408907129676	1.20938779894578
280	100	Quadratic	Logit	UPP_ModEff	own	1.13408907129676	1.12778769913576
281	100	Quadratic	LogLin	UPP_AvgEff	own	1.61318455707088	1.18658094319389
282	100	Quadratic	LogLin	UPP_FOA	own	1.61318455707088	0.992642523930378
283	100	Quadratic	LogLin	UPP_NoEff	both	1.61318455707088	1.23647932630174
284	100	Quadratic	LogLin	UPP_FOA	both	1.61318455707088	1.09403766685828
285	100	Quadratic	LogLin	UPP_ModEff	both	1.61318455707088	1.14570715995385
286	100	Quadratic	LogLin	UPP_NoEff	own	1.61318455707088	1.23647932630174
287	100	Quadratic	LogLin	UPP_AvgEff	both	1.61318455707088	1.20938779894578
288	100	Quadratic	LogLin	UPP_ModEff	own	1.61318455707088	1.12778769913576
289	1000	Curvature	AIDS	UPP_AvgEff	both	0.797582524864449	0.969747679983105
290	1000	Curvature	AIDS	UPP_FOA	both	0.797582524864449	0.803499954662375
291	1000	Curvature	AIDS	UPP_NoEff	both	0.797582524864449	1.10758287923578
292	1000	Curvature	AIDS	UPP_ModEff	both	0.797582524864449	0.92877846537076
293	1000	Curvature	AIDS	UPP_FOA	own	0.797582524864449	0.773443150065672
294	1000	Curvature	AIDS	UPP_ModEff	own	0.797582524864449	0.920908393352319
295	1000	Curvature	AIDS	UPP_NoEff	own	0.797582524864449	1.10758287923578
296	1000	Curvature	AIDS	UPP_AvgEff	own	0.797582524864449	0.943898827363173
297	1000	Curvature	Linear	UPP_AvgEff	both	0.962568727536554	0.969747679983105
298	1000	Curvature	Linear	UPP_FOA	both	0.962568727536554	0.962568727513874
299	1000	Curvature	Linear	UPP_NoEff	both	0.962568727536554	1.10758287923578
300	1000	Curvature	Linear	UPP_ModEff	both	0.962568727536554	0.92877846537076
301	1000	Curvature	Linear	UPP_FOA	own	0.962568727536554	0.957702238754788
302	1000	Curvature	Linear	UPP_ModEff	own	0.962568727536554	0.920908393352319
303	1000	Curvature	Linear	UPP_NoEff	own	0.962568727536554	1.10758287923578
304	1000	Curvature	Linear	UPP_AvgEff	own	0.962568727536554	0.943898827363173
305	1000	Curvature	Logit	UPP_AvgEff	both	0.931548752845659	0.969747679983105
306	1000	Curvature	Logit	UPP_FOA	both	0.931548752845659	0.931416553781296
307	1000	Curvature	Logit	UPP_NoEff	both	0.931548752845659	1.10758287923578
308	1000	Curvature	Logit	UPP_ModEff	both	0.931548752845659	0.92877846537076
309	1000	Curvature	Logit	UPP_FOA	own	0.931548752845659	0.923797301124322
310	1000	Curvature	Logit	UPP_ModEff	own	0.931548752845659	0.920908393352319
311	1000	Curvature	Logit	UPP_NoEff	own	0.931548752845659	1.10758287923578
312	1000	Curvature	Logit	UPP_AvgEff	own	0.931548752845659	0.943898827363173
313	1000	Curvature	LogLin	UPP_AvgEff	both	0.741057385911002	0.969747679983105
314	1000	Curvature	LogLin	UPP_FOA	both	0.741057385911002	0.645089994323543
315	1000	Curvature	LogLin	UPP_NoEff	both	0.741057385911002	1.10758287923578
316	1000	Curvature	LogLin	UPP_ModEff	both	0.741057385911002	0.92877846537076
317	1000	Curvature	LogLin	UPP_FOA	own	0.741057385911002	0.6122555880889
318	1000	Curvature	LogLin	UPP_ModEff	own	0.741057385911002	0.920908393352319
319	1000	Curvature	LogLin	UPP_NoEff	own	0.741057385911002	1.10758287923578
320	1000	Curvature	LogLin	UPP_AvgEff	own	0.741057385911002	0.943898827363173
321	1000	GenLeo	AIDS	UPP_NoEff	own	NA	1.10758287923578
322	1000	GenLeo	AIDS	UPP_ModEff	own	NA	0.286623761115172
323	1000	GenLeo	AIDS	UPP_FOA	own	NA	-1.10755753093769
324	1000	GenLeo	AIDS	UPP_FOA	both	NA	-0.975298400732226
325	1000	GenLeo	AIDS	UPP_AvgEff	both	NA	0.967362366205691
326	1000	GenLeo	AIDS	UPP_AvgEff	own	NA	0.941066185003372
327	1000	GenLeo	AIDS	UPP_ModEff	both	NA	0.321234850859055
328	1000	GenLeo	AIDS	UPP_NoEff	both	NA	1.10758287923578
329	1000	GenLeo	Linear	UPP_NoEff	own	0.639892164097337	1.10758287923578
330	1000	GenLeo	Linear	UPP_ModEff	own	0.639892164097337	0.286623761115172
331	1000	GenLeo	Linear	UPP_FOA	own	0.639892164097337	0.618490265790515
332	1000	GenLeo	Linear	UPP_FOA	both	0.639892164097337	0.639892163865099
333	1000	GenLeo	Linear	UPP_AvgEff	both	0.639892164097337	0.967362366205691
334	1000	GenLeo	Linear	UPP_AvgEff	own	0.639892164097337	0.941066185003372
335	1000	GenLeo	Linear	UPP_ModEff	both	0.639892164097337	0.321234850859055
336	1000	GenLeo	Linear	UPP_NoEff	both	0.639892164097337	1.10758287923578
337	1000	GenLeo	Logit	UPP_NoEff	own	0.365637924389279	1.10758287923578
338	1000	GenLeo	Logit	UPP_ModEff	own	0.365637924389279	0.286623761115172
339	1000	GenLeo	Logit	UPP_FOA	own	0.365637924389279	0.31725996601481
340	1000	GenLeo	Logit	UPP_FOA	both	0.365637924389279	0.349630438974895
341	1000	GenLeo	Logit	UPP_AvgEff	both	0.365637924389279	0.967362366205691
342	1000	GenLeo	Logit	UPP_AvgEff	own	0.365637924389279	0.941066185003372
343	1000	GenLeo	Logit	UPP_ModEff	both	0.365637924389279	0.321234850859055
344	1000	GenLeo	Logit	UPP_NoEff	both	0.365637924389279	1.10758287923578
345	1000	GenLeo	LogLin	UPP_NoEff	own	NA	1.10758287923578
346	1000	GenLeo	LogLin	UPP_ModEff	own	NA	0.286623761115172
347	1000	GenLeo	LogLin	UPP_FOA	own	NA	-4.20263672724581
348	1000	GenLeo	LogLin	UPP_FOA	both	NA	-4.05823721244958
349	1000	GenLeo	LogLin	UPP_AvgEff	both	NA	0.967362366205691
350	1000	GenLeo	LogLin	UPP_AvgEff	own	NA	0.941066185003372
351	1000	GenLeo	LogLin	UPP_ModEff	both	NA	0.321234850859055
352	1000	GenLeo	LogLin	UPP_NoEff	both	NA	1.10758287923578
353	1000	Quadratic	AIDS	UPP_NoEff	both	1.03335202030649	1.10758287923578
354	1000	Quadratic	AIDS	UPP_AvgEff	both	1.03335202030649	1.06556440828902
355	1000	Quadratic	AIDS	UPP_ModEff	both	1.03335202030649	1.01024293774705
356	1000	Quadratic	AIDS	UPP_FOA	both	1.03335202030649	1.03336932435246
357	1000	Quadratic	AIDS	UPP_ModEff	own	1.03335202030649	1.00595852254035
358	1000	Quadratic	AIDS	UPP_FOA	own	1.03335202030649	1.01700784782067
359	1000	Quadratic	AIDS	UPP_NoEff	own	1.03335202030649	1.10758287923578
360	1000	Quadratic	AIDS	UPP_AvgEff	own	1.03335202030649	1.05768449612793
361	1000	Quadratic	Linear	UPP_NoEff	both	1.00583586978098	1.10758287923578
362	1000	Quadratic	Linear	UPP_AvgEff	both	1.00583586978098	1.06556440828902
363	1000	Quadratic	Linear	UPP_ModEff	both	1.00583586978098	1.01024293774705
364	1000	Quadratic	Linear	UPP_FOA	both	1.00583586978098	1.0058358697864
365	1000	Quadratic	Linear	UPP_ModEff	own	1.00583586978098	1.00595852254035
366	1000	Quadratic	Linear	UPP_FOA	own	1.00583586978098	1.00318658546044
367	1000	Quadratic	Linear	UPP_NoEff	own	1.00583586978098	1.10758287923578
368	1000	Quadratic	Linear	UPP_AvgEff	own	1.00583586978098	1.05768449612793
369	1000	Quadratic	Logit	UPP_NoEff	both	1.00991327478646	1.10758287923578
370	1000	Quadratic	Logit	UPP_AvgEff	both	1.00991327478646	1.06556440828902
371	1000	Quadratic	Logit	UPP_ModEff	both	1.00991327478646	1.01024293774705
372	1000	Quadratic	Logit	UPP_FOA	both	1.00991327478646	1.0099149138745
373	1000	Quadratic	Logit	UPP_ModEff	own	1.00991327478646	1.00595852254035
374	1000	Quadratic	Logit	UPP_FOA	own	1.00991327478646	1.0057472962426
375	1000	Quadratic	Logit	UPP_NoEff	own	1.00991327478646	1.10758287923578
376	1000	Quadratic	Logit	UPP_AvgEff	own	1.00991327478646	1.05768449612793
377	1000	Quadratic	LogLin	UPP_NoEff	both	1.03985643233173	1.10758287923578
378	1000	Quadratic	LogLin	UPP_AvgEff	both	1.03985643233173	1.06556440828902
379	1000	Quadratic	LogLin	UPP_ModEff	both	1.03985643233173	1.01024293774705
380	1000	Quadratic	LogLin	UPP_FOA	both	1.03985643233173	1.04620476408906
381	1000	Quadratic	LogLin	UPP_ModEff	own	1.03985643233173	1.00595852254035
382	1000	Quadratic	LogLin	UPP_FOA	own	1.03985643233173	1.02832993028261
383	1000	Quadratic	LogLin	UPP_NoEff	own	1.03985643233173	1.10758287923578
384	1000	Quadratic	LogLin	UPP_AvgEff	own	1.03985643233173	1.05768449612793
385	1001	Curvature	AIDS	UPP_AvgEff	both	NA	1.42340809313171
386	1001	Curvature	AIDS	UPP_FOA	both	NA	-0.703702041341268
387	1001	Curvature	AIDS	UPP_ModEff	own	NA	1.14195171412586
388	1001	Curvature	AIDS	UPP_AvgEff	own	NA	1.31155308704547
389	1001	Curvature	AIDS	UPP_NoEff	both	NA	1.47523713891807
390	1001	Curvature	AIDS	UPP_NoEff	own	NA	1.47523713891807
391	1001	Curvature	AIDS	UPP_FOA	own	NA	0.35976312745821
392	1001	Curvature	AIDS	UPP_ModEff	both	NA	1.34024508697616
393	1001	Curvature	Linear	UPP_AvgEff	both	1.65458770948628	1.42340809313171
394	1001	Curvature	Linear	UPP_FOA	both	1.65458770948628	1.65458770783693
395	1001	Curvature	Linear	UPP_ModEff	own	1.65458770948628	1.14195171412586
396	1001	Curvature	Linear	UPP_AvgEff	own	1.65458770948628	1.31155308704547
397	1001	Curvature	Linear	UPP_NoEff	both	1.65458770948628	1.47523713891807
398	1001	Curvature	Linear	UPP_NoEff	own	1.65458770948628	1.47523713891807
399	1001	Curvature	Linear	UPP_FOA	own	1.65458770948628	1.25769488295124
400	1001	Curvature	Linear	UPP_ModEff	both	1.65458770948628	1.34024508697616
401	1001	Curvature	Logit	UPP_AvgEff	both	1.28855659800607	1.42340809313171
402	1001	Curvature	Logit	UPP_FOA	both	1.28855659800607	1.33853309916093
403	1001	Curvature	Logit	UPP_ModEff	own	1.28855659800607	1.14195171412586
404	1001	Curvature	Logit	UPP_AvgEff	own	1.28855659800607	1.31155308704547
405	1001	Curvature	Logit	UPP_NoEff	both	1.28855659800607	1.47523713891807
406	1001	Curvature	Logit	UPP_NoEff	own	1.28855659800607	1.47523713891807
407	1001	Curvature	Logit	UPP_FOA	own	1.28855659800607	1.13647900340039
408	1001	Curvature	Logit	UPP_ModEff	both	1.28855659800607	1.34024508697616
409	1001	Curvature	LogLin	UPP_AvgEff	both	NA	1.42340809313171
410	1001	Curvature	LogLin	UPP_FOA	both	NA	-0.0294347131791928
411	1001	Curvature	LogLin	UPP_ModEff	own	NA	1.14195171412586
412	1001	Curvature	LogLin	UPP_AvgEff	own	NA	1.31155308704547
413	1001	Curvature	LogLin	UPP_NoEff	both	NA	1.47523713891807
414	1001	Curvature	LogLin	UPP_NoEff	own	NA	1.47523713891807
415	1001	Curvature	LogLin	UPP_FOA	own	NA	0.595447525931432
416	1001	Curvature	LogLin	UPP_ModEff	both	NA	1.34024508697616
417	1001	GenLeo	AIDS	UPP_AvgEff	both	0.0254453820353578	1.42251116304669
418	1001	GenLeo	AIDS	UPP_FOA	both	0.0254453820353578	-0.579726593482619
419	1001	GenLeo	AIDS	UPP_FOA	own	0.0254453820353578	1.04746952361116
420	1001	GenLeo	AIDS	UPP_ModEff	own	0.0254453820353578	0.989116047348437
421	1001	GenLeo	AIDS	UPP_AvgEff	own	0.0254453820353578	1.30872044468567
422	1001	GenLeo	AIDS	UPP_ModEff	both	0.0254453820353578	1.278341389024
423	1001	GenLeo	AIDS	UPP_NoEff	both	0.0254453820353578	1.47523713891807
424	1001	GenLeo	AIDS	UPP_NoEff	own	0.0254453820353578	1.47523713891807
425	1001	GenLeo	Linear	UPP_AvgEff	both	1.5591387224845	1.42251116304669
426	1001	GenLeo	Linear	UPP_FOA	both	1.5591387224845	1.55913872105809
427	1001	GenLeo	Linear	UPP_FOA	own	1.5591387224845	0.980241598899577
428	1001	GenLeo	Linear	UPP_ModEff	own	1.5591387224845	0.989116047348437
429	1001	GenLeo	Linear	UPP_AvgEff	own	1.5591387224845	1.30872044468567
430	1001	GenLeo	Linear	UPP_ModEff	both	1.5591387224845	1.278341389024
431	1001	GenLeo	Linear	UPP_NoEff	both	1.5591387224845	1.47523713891807
432	1001	GenLeo	Linear	UPP_NoEff	own	1.5591387224845	1.47523713891807
433	1001	GenLeo	Logit	UPP_AvgEff	both	1.23043579785666	1.42251116304669
434	1001	GenLeo	Logit	UPP_FOA	both	1.23043579785666	1.26595096748422
435	1001	GenLeo	Logit	UPP_FOA	own	1.23043579785666	0.990156645684839
436	1001	GenLeo	Logit	UPP_ModEff	own	1.23043579785666	0.989116047348437
437	1001	GenLeo	Logit	UPP_AvgEff	own	1.23043579785666	1.30872044468567
438	1001	GenLeo	Logit	UPP_ModEff	both	1.23043579785666	1.278341389024
439	1001	GenLeo	Logit	UPP_NoEff	both	1.23043579785666	1.47523713891807
440	1001	GenLeo	Logit	UPP_NoEff	own	1.23043579785666	1.47523713891807
441	1001	GenLeo	LogLin	UPP_AvgEff	both	0.119830534989396	1.42251116304669
442	1001	GenLeo	LogLin	UPP_FOA	both	0.119830534989396	0.119537469290928
443	1001	GenLeo	LogLin	UPP_FOA	own	0.119830534989396	1.03097377457886
444	1001	GenLeo	LogLin	UPP_ModEff	own	0.119830534989396	0.989116047348437
445	1001	GenLeo	LogLin	UPP_AvgEff	own	0.119830534989396	1.30872044468567
446	1001	GenLeo	LogLin	UPP_ModEff	both	0.119830534989396	1.278341389024
447	1001	GenLeo	LogLin	UPP_NoEff	both	0.119830534989396	1.47523713891807
448	1001	GenLeo	LogLin	UPP_NoEff	own	0.119830534989396	1.47523713891807
449	1001	Quadratic	AIDS	UPP_ModEff	own	NA	1.16534814367843
450	1001	Quadratic	AIDS	UPP_AvgEff	both	NA	1.45943727599206
451	1001	Quadratic	AIDS	UPP_FOA	own	NA	0.255580050296093
452	1001	Quadratic	AIDS	UPP_NoEff	both	NA	1.47523713891807
453	1001	Quadratic	AIDS	UPP_FOA	both	NA	-0.72663792037641
454	1001	Quadratic	AIDS	UPP_NoEff	own	NA	1.47523713891807
455	1001	Quadratic	AIDS	UPP_AvgEff	own	NA	1.42533875581023
456	1001	Quadratic	AIDS	UPP_ModEff	both	NA	1.34972144507189
457	1001	Quadratic	Linear	UPP_ModEff	own	1.66919925630215	1.16534814367843
458	1001	Quadratic	Linear	UPP_AvgEff	both	1.66919925630215	1.45943727599206
459	1001	Quadratic	Linear	UPP_FOA	own	1.66919925630215	1.30016805921512
460	1001	Quadratic	Linear	UPP_NoEff	both	1.66919925630215	1.47523713891807
461	1001	Quadratic	Linear	UPP_FOA	both	1.66919925630215	1.66919925461867
462	1001	Quadratic	Linear	UPP_NoEff	own	1.66919925630215	1.47523713891807
463	1001	Quadratic	Linear	UPP_AvgEff	own	1.66919925630215	1.42533875581023
464	1001	Quadratic	Linear	UPP_ModEff	both	1.66919925630215	1.34972144507189
465	1001	Quadratic	Logit	UPP_ModEff	own	1.29778658945136	1.16534814367843
466	1001	Quadratic	Logit	UPP_AvgEff	both	1.29778658945136	1.45943727599206
467	1001	Quadratic	Logit	UPP_FOA	own	1.29778658945136	1.16054269714098
468	1001	Quadratic	Logit	UPP_NoEff	both	1.29778658945136	1.47523713891807
469	1001	Quadratic	Logit	UPP_FOA	both	1.29778658945136	1.35041181526522
470	1001	Quadratic	Logit	UPP_NoEff	own	1.29778658945136	1.47523713891807
471	1001	Quadratic	Logit	UPP_AvgEff	own	1.29778658945136	1.42533875581023
472	1001	Quadratic	Logit	UPP_ModEff	both	1.29778658945136	1.34972144507189
473	1001	Quadratic	LogLin	UPP_ModEff	own	NA	1.16534814367843
474	1001	Quadratic	LogLin	UPP_AvgEff	both	NA	1.45943727599206
475	1001	Quadratic	LogLin	UPP_FOA	own	NA	0.528639314551935
476	1001	Quadratic	LogLin	UPP_NoEff	both	NA	1.47523713891807
477	1001	Quadratic	LogLin	UPP_FOA	both	NA	-0.0523765799829472
478	1001	Quadratic	LogLin	UPP_NoEff	own	NA	1.47523713891807
479	1001	Quadratic	LogLin	UPP_AvgEff	own	NA	1.42533875581023
480	1001	Quadratic	LogLin	UPP_ModEff	both	NA	1.34972144507189
481	1002	Curvature	AIDS	UPP_AvgEff	both	1.06104778517544	0.936123386248444
482	1002	Curvature	AIDS	UPP_FOA	both	1.06104778517544	1.06192602732502
483	1002	Curvature	AIDS	UPP_FOA	own	1.06104778517544	0.956717998439916
484	1002	Curvature	AIDS	UPP_NoEff	both	1.06104778517544	1.07635784196939
485	1002	Curvature	AIDS	UPP_ModEff	own	1.06104778517544	0.989346807204009
486	1002	Curvature	AIDS	UPP_AvgEff	own	1.06104778517544	0.912673790096781
487	1002	Curvature	AIDS	UPP_NoEff	own	1.06104778517544	1.07635784196939
488	1002	Curvature	AIDS	UPP_ModEff	both	1.06104778517544	1.02345107376241
489	1002	Curvature	Linear	UPP_AvgEff	both	1.01363512033662	0.936123386248444
490	1002	Curvature	Linear	UPP_FOA	both	1.01363512033662	1.01363512028766
491	1002	Curvature	Linear	UPP_FOA	own	1.01363512033662	0.990652731638629
492	1002	Curvature	Linear	UPP_NoEff	both	1.01363512033662	1.07635784196939
493	1002	Curvature	Linear	UPP_ModEff	own	1.01363512033662	0.989346807204009
494	1002	Curvature	Linear	UPP_AvgEff	own	1.01363512033662	0.912673790096781
495	1002	Curvature	Linear	UPP_NoEff	own	1.01363512033662	1.07635784196939
496	1002	Curvature	Linear	UPP_ModEff	both	1.01363512033662	1.02345107376241
497	1002	Curvature	Logit	UPP_AvgEff	both	1.01759064295824	0.936123386248444
498	1002	Curvature	Logit	UPP_FOA	both	1.01759064295824	1.01751698009754
499	1002	Curvature	Logit	UPP_FOA	own	1.01759064295824	0.991608108687573
500	1002	Curvature	Logit	UPP_NoEff	both	1.01759064295824	1.07635784196939
501	1002	Curvature	Logit	UPP_ModEff	own	1.01759064295824	0.989346807204009
502	1002	Curvature	Logit	UPP_AvgEff	own	1.01759064295824	0.912673790096781
503	1002	Curvature	Logit	UPP_NoEff	own	1.01759064295824	1.07635784196939
504	1002	Curvature	Logit	UPP_ModEff	both	1.01759064295824	1.02345107376241
505	1002	Curvature	LogLin	UPP_AvgEff	both	1.10880138734734	0.936123386248444
506	1002	Curvature	LogLin	UPP_FOA	both	1.10880138734734	1.02542657467411
507	1002	Curvature	LogLin	UPP_FOA	own	1.10880138734734	0.847047416034897
508	1002	Curvature	LogLin	UPP_NoEff	both	1.10880138734734	1.07635784196939
509	1002	Curvature	LogLin	UPP_ModEff	own	1.10880138734734	0.989346807204009
510	1002	Curvature	LogLin	UPP_AvgEff	own	1.10880138734734	0.912673790096781
511	1002	Curvature	LogLin	UPP_NoEff	own	1.10880138734734	1.07635784196939
512	1002	Curvature	LogLin	UPP_ModEff	both	1.10880138734734	1.02345107376241
513	1002	GenLeo	AIDS	UPP_FOA	own	NA	0.424467968382936
514	1002	GenLeo	AIDS	UPP_AvgEff	both	NA	0.933696552020954
515	1002	GenLeo	AIDS	UPP_AvgEff	own	NA	0.90984114773698
516	1002	GenLeo	AIDS	UPP_FOA	both	NA	0.768377814998522
517	1002	GenLeo	AIDS	UPP_NoEff	own	NA	1.07635784196939
518	1002	GenLeo	AIDS	UPP_ModEff	both	NA	0.898801910832338
519	1002	GenLeo	AIDS	UPP_NoEff	both	NA	1.07635784196939
520	1002	GenLeo	AIDS	UPP_ModEff	own	NA	0.784347465593228
521	1002	GenLeo	Linear	UPP_FOA	own	0.887912538270091	0.810783288117292
522	1002	GenLeo	Linear	UPP_AvgEff	both	0.887912538270091	0.933696552020954
523	1002	GenLeo	Linear	UPP_AvgEff	own	0.887912538270091	0.90984114773698
524	1002	GenLeo	Linear	UPP_FOA	both	0.887912538270091	0.887912539338387
525	1002	GenLeo	Linear	UPP_NoEff	own	0.887912538270091	1.07635784196939
526	1002	GenLeo	Linear	UPP_ModEff	both	0.887912538270091	0.898801910832338
527	1002	GenLeo	Linear	UPP_NoEff	both	0.887912538270091	1.07635784196939
528	1002	GenLeo	Linear	UPP_ModEff	own	0.887912538270091	0.784347465593228
529	1002	GenLeo	Logit	UPP_FOA	own	0.941404849198267	0.884487663060051
530	1002	GenLeo	Logit	UPP_AvgEff	both	0.941404849198267	0.933696552020954
531	1002	GenLeo	Logit	UPP_AvgEff	own	0.941404849198267	0.90984114773698
532	1002	GenLeo	Logit	UPP_FOA	both	0.941404849198267	0.963761283174134
533	1002	GenLeo	Logit	UPP_NoEff	own	0.941404849198267	1.07635784196939
534	1002	GenLeo	Logit	UPP_ModEff	both	0.941404849198267	0.898801910832338
535	1002	GenLeo	Logit	UPP_NoEff	both	0.941404849198267	1.07635784196939
536	1002	GenLeo	Logit	UPP_ModEff	own	0.941404849198267	0.784347465593228
537	1002	GenLeo	LogLin	UPP_FOA	own	NA	-1.65150674761012
538	1002	GenLeo	LogLin	UPP_AvgEff	both	NA	0.933696552020954
539	1002	GenLeo	LogLin	UPP_AvgEff	own	NA	0.90984114773698
540	1002	GenLeo	LogLin	UPP_FOA	both	NA	-1.05286353652368
541	1002	GenLeo	LogLin	UPP_NoEff	own	NA	1.07635784196939
542	1002	GenLeo	LogLin	UPP_ModEff	both	NA	0.898801910832338
543	1002	GenLeo	LogLin	UPP_NoEff	both	NA	1.07635784196939
544	1002	GenLeo	LogLin	UPP_ModEff	own	NA	0.784347465593228
545	1002	Quadratic	AIDS	UPP_AvgEff	both	1.08118988738496	1.03360796795032
546	1002	Quadratic	AIDS	UPP_ModEff	own	1.08118988738496	0.996499849677812
547	1002	Quadratic	AIDS	UPP_FOA	own	1.08118988738496	0.985655616888246
548	1002	Quadratic	AIDS	UPP_AvgEff	own	1.08118988738496	1.02645945886154
549	1002	Quadratic	AIDS	UPP_FOA	both	1.08118988738496	1.0823009844801
550	1002	Quadratic	AIDS	UPP_NoEff	own	1.08118988738496	1.07635784196939
551	1002	Quadratic	AIDS	UPP_NoEff	both	1.08118988738496	1.07635784196939
552	1002	Quadratic	AIDS	UPP_ModEff	both	1.08118988738496	1.02780045727631
553	1002	Quadratic	Linear	UPP_AvgEff	both	1.01802195866679	1.03360796795032
554	1002	Quadratic	Linear	UPP_ModEff	own	1.01802195866679	0.996499849677812
555	1002	Quadratic	Linear	UPP_FOA	own	1.01802195866679	0.996928916523604
556	1002	Quadratic	Linear	UPP_AvgEff	own	1.01802195866679	1.02645945886154
557	1002	Quadratic	Linear	UPP_FOA	both	1.01802195866679	1.01802195857884
558	1002	Quadratic	Linear	UPP_NoEff	own	1.01802195866679	1.07635784196939
559	1002	Quadratic	Linear	UPP_NoEff	both	1.01802195866679	1.07635784196939
560	1002	Quadratic	Linear	UPP_ModEff	both	1.01802195866679	1.02780045727631
561	1002	Quadratic	Logit	UPP_AvgEff	both	1.0211239230754	1.03360796795032
562	1002	Quadratic	Logit	UPP_ModEff	own	1.0211239230754	0.996499849677812
563	1002	Quadratic	Logit	UPP_FOA	own	1.0211239230754	0.997211734136535
564	1002	Quadratic	Logit	UPP_AvgEff	own	1.0211239230754	1.02645945886154
565	1002	Quadratic	Logit	UPP_FOA	both	1.0211239230754	1.02106946117854
566	1002	Quadratic	Logit	UPP_NoEff	own	1.0211239230754	1.07635784196939
567	1002	Quadratic	Logit	UPP_NoEff	both	1.0211239230754	1.07635784196939
568	1002	Quadratic	Logit	UPP_ModEff	both	1.0211239230754	1.02780045727631
569	1002	Quadratic	LogLin	UPP_AvgEff	both	1.14085482177751	1.03360796795032
570	1002	Quadratic	LogLin	UPP_ModEff	own	1.14085482177751	0.996499849677812
571	1002	Quadratic	LogLin	UPP_FOA	own	1.14085482177751	0.948697130275511
572	1002	Quadratic	LogLin	UPP_AvgEff	own	1.14085482177751	1.02645945886154
573	1002	Quadratic	LogLin	UPP_FOA	both	1.14085482177751	1.11241201441635
574	1002	Quadratic	LogLin	UPP_NoEff	own	1.14085482177751	1.07635784196939
575	1002	Quadratic	LogLin	UPP_NoEff	both	1.14085482177751	1.07635784196939
576	1002	Quadratic	LogLin	UPP_ModEff	both	1.14085482177751	1.02780045727631
577	1003	Curvature	AIDS	UPP_FOA	both	1.79547240641499	2.05840688286513
578	1003	Curvature	AIDS	UPP_FOA	own	1.79547240641499	1.84469186542543
579	1003	Curvature	AIDS	UPP_NoEff	both	1.79547240641499	1.15782373279585
580	1003	Curvature	AIDS	UPP_NoEff	own	1.79547240641499	1.15782373279585
581	1003	Curvature	AIDS	UPP_ModEff	both	1.79547240641499	1.12673205193056
582	1003	Curvature	AIDS	UPP_ModEff	own	1.79547240641499	1.09393093860915
583	1003	Curvature	AIDS	UPP_AvgEff	own	1.79547240641499	0.994139680923241
584	1003	Curvature	AIDS	UPP_AvgEff	both	1.79547240641499	1.03986790985371
585	1003	Curvature	Linear	UPP_FOA	both	1.12438218857678	1.12438218865057
586	1003	Curvature	Linear	UPP_FOA	own	1.12438218857678	1.09750143463778
587	1003	Curvature	Linear	UPP_NoEff	both	1.12438218857678	1.15782373279585
588	1003	Curvature	Linear	UPP_NoEff	own	1.12438218857678	1.15782373279585
589	1003	Curvature	Linear	UPP_ModEff	both	1.12438218857678	1.12673205193056
590	1003	Curvature	Linear	UPP_ModEff	own	1.12438218857678	1.09393093860915
591	1003	Curvature	Linear	UPP_AvgEff	own	1.12438218857678	0.994139680923241
592	1003	Curvature	Linear	UPP_AvgEff	both	1.12438218857678	1.03986790985371
593	1003	Curvature	Logit	UPP_FOA	both	1.09876684249033	1.10531354788628
594	1003	Curvature	Logit	UPP_FOA	own	1.09876684249033	1.08024866764103
595	1003	Curvature	Logit	UPP_NoEff	both	1.09876684249033	1.15782373279585
596	1003	Curvature	Logit	UPP_NoEff	own	1.09876684249033	1.15782373279585
597	1003	Curvature	Logit	UPP_ModEff	both	1.09876684249033	1.12673205193056
598	1003	Curvature	Logit	UPP_ModEff	own	1.09876684249033	1.09393093860915
599	1003	Curvature	Logit	UPP_AvgEff	own	1.09876684249033	0.994139680923241
600	1003	Curvature	Logit	UPP_AvgEff	both	1.09876684249033	1.03986790985371
601	1003	Curvature	LogLin	UPP_FOA	both	7.32731989683718	7.92036678992582
602	1003	Curvature	LogLin	UPP_FOA	own	7.32731989683718	6.52476874140852
603	1003	Curvature	LogLin	UPP_NoEff	both	7.32731989683718	1.15782373279585
604	1003	Curvature	LogLin	UPP_NoEff	own	7.32731989683718	1.15782373279585
605	1003	Curvature	LogLin	UPP_ModEff	both	7.32731989683718	1.12673205193056
606	1003	Curvature	LogLin	UPP_ModEff	own	7.32731989683718	1.09393093860915
607	1003	Curvature	LogLin	UPP_AvgEff	own	7.32731989683718	0.994139680923241
608	1003	Curvature	LogLin	UPP_AvgEff	both	7.32731989683718	1.03986790985371
609	1003	GenLeo	AIDS	UPP_NoEff	own	1.98133564340925	1.15782373279585
610	1003	GenLeo	AIDS	UPP_FOA	own	1.98133564340925	2.37487720601111
611	1003	GenLeo	AIDS	UPP_FOA	both	1.98133564340925	2.41036474685279
612	1003	GenLeo	AIDS	UPP_ModEff	both	1.98133564340925	1.15274563552015
613	1003	GenLeo	AIDS	UPP_AvgEff	both	1.98133564340925	1.03782661959465
614	1003	GenLeo	AIDS	UPP_NoEff	both	1.98133564340925	1.15782373279585
615	1003	GenLeo	AIDS	UPP_AvgEff	own	1.98133564340925	0.991307038563441
616	1003	GenLeo	AIDS	UPP_ModEff	own	1.98133564340925	1.1473883425221
617	1003	GenLeo	Linear	UPP_NoEff	own	1.15738119849632	1.15782373279585
618	1003	GenLeo	Linear	UPP_FOA	own	1.15738119849632	1.15299085751273
619	1003	GenLeo	Linear	UPP_FOA	both	1.15738119849632	1.15738119859182
620	1003	GenLeo	Linear	UPP_ModEff	both	1.15738119849632	1.15274563552015
621	1003	GenLeo	Linear	UPP_AvgEff	both	1.15738119849632	1.03782661959465
622	1003	GenLeo	Linear	UPP_NoEff	both	1.15738119849632	1.15782373279585
623	1003	GenLeo	Linear	UPP_AvgEff	own	1.15738119849632	0.991307038563441
624	1003	GenLeo	Linear	UPP_ModEff	own	1.15738119849632	1.1473883425221
625	1003	GenLeo	Logit	UPP_NoEff	own	1.12383525598505	1.15782373279585
626	1003	GenLeo	Logit	UPP_FOA	own	1.12383525598505	1.13285260014337
627	1003	GenLeo	Logit	UPP_FOA	both	1.12383525598505	1.13706612675169
628	1003	GenLeo	Logit	UPP_ModEff	both	1.12383525598505	1.15274563552015
629	1003	GenLeo	Logit	UPP_AvgEff	both	1.12383525598505	1.03782661959465
630	1003	GenLeo	Logit	UPP_NoEff	both	1.12383525598505	1.15782373279585
631	1003	GenLeo	Logit	UPP_AvgEff	own	1.12383525598505	0.991307038563441
632	1003	GenLeo	Logit	UPP_ModEff	own	1.12383525598505	1.1473883425221
633	1003	GenLeo	LogLin	UPP_NoEff	own	8.96637158963258	1.15782373279585
634	1003	GenLeo	LogLin	UPP_FOA	own	8.96637158963258	9.09369202213735
635	1003	GenLeo	LogLin	UPP_FOA	both	8.96637158963258	9.32163025033574
636	1003	GenLeo	LogLin	UPP_ModEff	both	8.96637158963258	1.15274563552015
637	1003	GenLeo	LogLin	UPP_AvgEff	both	8.96637158963258	1.03782661959465
638	1003	GenLeo	LogLin	UPP_NoEff	both	8.96637158963258	1.15782373279585
639	1003	GenLeo	LogLin	UPP_AvgEff	own	8.96637158963258	0.991307038563441
640	1003	GenLeo	LogLin	UPP_ModEff	own	8.96637158963258	1.1473883425221
641	1003	Quadratic	AIDS	UPP_ModEff	own	1.4672216344257	1.00487438205155
642	1003	Quadratic	AIDS	UPP_FOA	own	1.4672216344257	1.04070985654247
643	1003	Quadratic	AIDS	UPP_FOA	both	1.4672216344257	1.53848485066835
644	1003	Quadratic	AIDS	UPP_NoEff	both	1.4672216344257	1.15782373279585
645	1003	Quadratic	AIDS	UPP_AvgEff	own	1.4672216344257	1.107925349688
646	1003	Quadratic	AIDS	UPP_AvgEff	both	1.4672216344257	1.12186540468976
647	1003	Quadratic	AIDS	UPP_ModEff	both	1.4672216344257	1.08339511431973
648	1003	Quadratic	AIDS	UPP_NoEff	own	1.4672216344257	1.15782373279585
649	1003	Quadratic	Linear	UPP_ModEff	own	1.06940798522732	1.00487438205155
650	1003	Quadratic	Linear	UPP_FOA	own	1.06940798522732	1.00505966670871
651	1003	Quadratic	Linear	UPP_FOA	both	1.06940798522732	1.06940798526493
652	1003	Quadratic	Linear	UPP_NoEff	both	1.06940798522732	1.15782373279585
653	1003	Quadratic	Linear	UPP_AvgEff	own	1.06940798522732	1.107925349688
654	1003	Quadratic	Linear	UPP_AvgEff	both	1.06940798522732	1.12186540468976
655	1003	Quadratic	Linear	UPP_ModEff	both	1.06940798522732	1.08339511431973
656	1003	Quadratic	Linear	UPP_NoEff	own	1.06940798522732	1.15782373279585
657	1003	Quadratic	Logit	UPP_ModEff	own	1.06063068583379	1.00487438205155
658	1003	Quadratic	Logit	UPP_FOA	own	1.06063068583379	1.00379587559706
659	1003	Quadratic	Logit	UPP_FOA	both	1.06063068583379	1.0610527765255
660	1003	Quadratic	Logit	UPP_NoEff	both	1.06063068583379	1.15782373279585
661	1003	Quadratic	Logit	UPP_AvgEff	own	1.06063068583379	1.107925349688
662	1003	Quadratic	Logit	UPP_AvgEff	both	1.06063068583379	1.12186540468976
663	1003	Quadratic	Logit	UPP_ModEff	both	1.06063068583379	1.08339511431973
664	1003	Quadratic	Logit	UPP_NoEff	own	1.06063068583379	1.15782373279585
665	1003	Quadratic	LogLin	UPP_ModEff	own	4.59676642630257	1.00487438205155
666	1003	Quadratic	LogLin	UPP_FOA	own	4.59676642630257	1.30276537777892
667	1003	Quadratic	LogLin	UPP_FOA	both	4.59676642630257	4.64360870976742
668	1003	Quadratic	LogLin	UPP_NoEff	both	4.59676642630257	1.15782373279585
669	1003	Quadratic	LogLin	UPP_AvgEff	own	4.59676642630257	1.107925349688
670	1003	Quadratic	LogLin	UPP_AvgEff	both	4.59676642630257	1.12186540468976
671	1003	Quadratic	LogLin	UPP_ModEff	both	4.59676642630257	1.08339511431973
672	1003	Quadratic	LogLin	UPP_NoEff	own	4.59676642630257	1.15782373279585
673	1004	Curvature	AIDS	UPP_AvgEff	own	NA	1.15089027133941
674	1004	Curvature	AIDS	UPP_FOA	own	NA	6.34979701647464
675	1004	Curvature	AIDS	UPP_NoEff	both	NA	1.31457432321202
676	1004	Curvature	AIDS	UPP_AvgEff	both	NA	1.20470711314654
677	1004	Curvature	AIDS	UPP_NoEff	own	NA	1.31457432321202
678	1004	Curvature	AIDS	UPP_ModEff	both	NA	0.703893088215094
679	1004	Curvature	AIDS	UPP_ModEff	own	NA	0.643193372457251
680	1004	Curvature	AIDS	UPP_FOA	both	NA	5.81436408847508
681	1004	Curvature	Linear	UPP_AvgEff	own	0.834715681875788	1.15089027133941
682	1004	Curvature	Linear	UPP_FOA	own	0.834715681875788	0.782958777181614
683	1004	Curvature	Linear	UPP_NoEff	both	0.834715681875788	1.31457432321202
684	1004	Curvature	Linear	UPP_AvgEff	both	0.834715681875788	1.20470711314654
685	1004	Curvature	Linear	UPP_NoEff	own	0.834715681875788	1.31457432321202
686	1004	Curvature	Linear	UPP_ModEff	both	0.834715681875788	0.703893088215094
687	1004	Curvature	Linear	UPP_ModEff	own	0.834715681875788	0.643193372457251
688	1004	Curvature	Linear	UPP_FOA	both	0.834715681875788	0.834715681709341
689	1004	Curvature	Logit	UPP_AvgEff	own	0.729662493802478	1.15089027133941
690	1004	Curvature	Logit	UPP_FOA	own	0.729662493802478	0.667896938865631
691	1004	Curvature	Logit	UPP_NoEff	both	0.729662493802478	1.31457432321202
692	1004	Curvature	Logit	UPP_AvgEff	both	0.729662493802478	1.20470711314654
693	1004	Curvature	Logit	UPP_NoEff	own	0.729662493802478	1.31457432321202
694	1004	Curvature	Logit	UPP_ModEff	both	0.729662493802478	0.703893088215094
695	1004	Curvature	Logit	UPP_ModEff	own	0.729662493802478	0.643193372457251
696	1004	Curvature	Logit	UPP_FOA	both	0.729662493802478	0.725394101050806
697	1004	Curvature	LogLin	UPP_AvgEff	own	4.67102195083233	1.15089027133941
698	1004	Curvature	LogLin	UPP_FOA	own	4.67102195083233	4.2723536284568
699	1004	Curvature	LogLin	UPP_NoEff	both	4.67102195083233	1.31457432321202
700	1004	Curvature	LogLin	UPP_AvgEff	both	4.67102195083233	1.20470711314654
701	1004	Curvature	LogLin	UPP_NoEff	own	4.67102195083233	1.31457432321202
702	1004	Curvature	LogLin	UPP_ModEff	both	4.67102195083233	0.703893088215094
703	1004	Curvature	LogLin	UPP_ModEff	own	4.67102195083233	0.643193372457251
704	1004	Curvature	LogLin	UPP_FOA	both	4.67102195083233	3.21655383661566
705	1004	GenLeo	AIDS	UPP_FOA	own	NA	2.34052452858609
706	1004	GenLeo	AIDS	UPP_AvgEff	own	NA	1.14805762897961
707	1004	GenLeo	AIDS	UPP_NoEff	own	NA	1.31457432321202
708	1004	GenLeo	AIDS	UPP_ModEff	own	NA	1.23151008082039
709	1004	GenLeo	AIDS	UPP_NoEff	both	NA	1.31457432321202
710	1004	GenLeo	AIDS	UPP_AvgEff	both	NA	1.20280580077295
711	1004	GenLeo	AIDS	UPP_FOA	both	NA	2.27333464475359
712	1004	GenLeo	AIDS	UPP_ModEff	both	NA	1.23901993926535
713	1004	GenLeo	Linear	UPP_FOA	own	1.1472282659353	1.14082482543018
714	1004	GenLeo	Linear	UPP_AvgEff	own	1.1472282659353	1.14805762897961
715	1004	GenLeo	Linear	UPP_NoEff	own	1.1472282659353	1.31457432321202
716	1004	GenLeo	Linear	UPP_ModEff	own	1.1472282659353	1.23151008082039
717	1004	GenLeo	Linear	UPP_NoEff	both	1.1472282659353	1.31457432321202
718	1004	GenLeo	Linear	UPP_AvgEff	both	1.1472282659353	1.20280580077295
719	1004	GenLeo	Linear	UPP_FOA	both	1.1472282659353	1.14722826606742
720	1004	GenLeo	Linear	UPP_ModEff	both	1.1472282659353	1.23901993926535
721	1004	GenLeo	Logit	UPP_FOA	own	1.22655974124335	1.21795595318182
722	1004	GenLeo	Logit	UPP_AvgEff	own	1.22655974124335	1.14805762897961
723	1004	GenLeo	Logit	UPP_NoEff	own	1.22655974124335	1.31457432321202
724	1004	GenLeo	Logit	UPP_ModEff	own	1.22655974124335	1.23151008082039
725	1004	GenLeo	Logit	UPP_NoEff	both	1.22655974124335	1.31457432321202
726	1004	GenLeo	Logit	UPP_AvgEff	both	1.22655974124335	1.20280580077295
727	1004	GenLeo	Logit	UPP_FOA	both	1.22655974124335	1.22540199878068
728	1004	GenLeo	Logit	UPP_ModEff	both	1.22655974124335	1.23901993926535
729	1004	GenLeo	LogLin	UPP_FOA	own	NA	-0.907454649051194
730	1004	GenLeo	LogLin	UPP_AvgEff	own	NA	1.14805762897961
731	1004	GenLeo	LogLin	UPP_NoEff	own	NA	1.31457432321202
732	1004	GenLeo	LogLin	UPP_ModEff	own	NA	1.23151008082039
733	1004	GenLeo	LogLin	UPP_NoEff	both	NA	1.31457432321202
734	1004	GenLeo	LogLin	UPP_AvgEff	both	NA	1.20280580077295
735	1004	GenLeo	LogLin	UPP_FOA	both	NA	-1.03807975798217
736	1004	GenLeo	LogLin	UPP_ModEff	both	NA	1.23901993926535
737	1004	Quadratic	AIDS	UPP_FOA	both	0.990187683867592	2.25446126437144
738	1004	Quadratic	AIDS	UPP_AvgEff	both	0.990187683867592	1.28108177414496
739	1004	Quadratic	AIDS	UPP_FOA	own	0.990187683867592	2.46426853891765
740	1004	Quadratic	AIDS	UPP_AvgEff	own	0.990187683867592	1.26467594010417
741	1004	Quadratic	AIDS	UPP_ModEff	own	0.990187683867592	1.04887798400984
742	1004	Quadratic	AIDS	UPP_NoEff	own	0.990187683867592	1.31457432321202
743	1004	Quadratic	AIDS	UPP_NoEff	both	0.990187683867592	1.31457432321202
744	1004	Quadratic	AIDS	UPP_ModEff	both	0.990187683867592	1.0728996549395
745	1004	Quadratic	Linear	UPP_FOA	both	1.05021448459078	1.05021448463022
746	1004	Quadratic	Linear	UPP_AvgEff	both	1.05021448459078	1.28108177414496
747	1004	Quadratic	Linear	UPP_FOA	own	1.05021448459078	1.02973189565298
748	1004	Quadratic	Linear	UPP_AvgEff	own	1.05021448459078	1.26467594010417
749	1004	Quadratic	Linear	UPP_ModEff	own	1.05021448459078	1.04887798400984
750	1004	Quadratic	Linear	UPP_NoEff	own	1.05021448459078	1.31457432321202
751	1004	Quadratic	Linear	UPP_NoEff	both	1.05021448459078	1.31457432321202
752	1004	Quadratic	Linear	UPP_ModEff	both	1.05021448459078	1.0728996549395
753	1004	Quadratic	Logit	UPP_FOA	both	1.06921912832764	1.0693001009547
754	1004	Quadratic	Logit	UPP_AvgEff	both	1.06921912832764	1.28108177414496
755	1004	Quadratic	Logit	UPP_FOA	own	1.06921912832764	1.04582619114136
756	1004	Quadratic	Logit	UPP_AvgEff	own	1.06921912832764	1.26467594010417
757	1004	Quadratic	Logit	UPP_ModEff	own	1.06921912832764	1.04887798400984
758	1004	Quadratic	Logit	UPP_NoEff	own	1.06921912832764	1.31457432321202
759	1004	Quadratic	Logit	UPP_NoEff	both	1.06921912832764	1.31457432321202
760	1004	Quadratic	Logit	UPP_ModEff	both	1.06921912832764	1.0728996549395
761	1004	Quadratic	LogLin	UPP_FOA	both	NA	0.159760351523447
762	1004	Quadratic	LogLin	UPP_AvgEff	both	NA	1.28108177414496
763	1004	Quadratic	LogLin	UPP_FOA	own	NA	0.57758891711984
764	1004	Quadratic	LogLin	UPP_AvgEff	own	NA	1.26467594010417
765	1004	Quadratic	LogLin	UPP_ModEff	own	NA	1.04887798400984
766	1004	Quadratic	LogLin	UPP_NoEff	own	NA	1.31457432321202
767	1004	Quadratic	LogLin	UPP_NoEff	both	NA	1.31457432321202
768	1004	Quadratic	LogLin	UPP_ModEff	both	NA	1.0728996549395
769	1005	Curvature	AIDS	UPP_FOA	own	NA	0.13974448033334
770	1005	Curvature	AIDS	UPP_AvgEff	both	NA	0.964867223697465
771	1005	Curvature	AIDS	UPP_FOA	both	NA	1.17701646800603
772	1005	Curvature	AIDS	UPP_AvgEff	own	NA	0.935706508143414
773	1005	Curvature	AIDS	UPP_ModEff	both	NA	0.987739213656551
774	1005	Curvature	AIDS	UPP_NoEff	both	NA	1.09939056001602
775	1005	Curvature	AIDS	UPP_ModEff	own	NA	0.856180929988852
776	1005	Curvature	AIDS	UPP_NoEff	own	NA	1.09939056001602
777	1005	Curvature	Linear	UPP_FOA	own	0.951498933700036	0.861598990551862
778	1005	Curvature	Linear	UPP_AvgEff	both	0.951498933700036	0.964867223697465
779	1005	Curvature	Linear	UPP_FOA	both	0.951498933700036	0.951498933271131
780	1005	Curvature	Linear	UPP_AvgEff	own	0.951498933700036	0.935706508143414
781	1005	Curvature	Linear	UPP_ModEff	both	0.951498933700036	0.987739213656551
782	1005	Curvature	Linear	UPP_NoEff	both	0.951498933700036	1.09939056001602
783	1005	Curvature	Linear	UPP_ModEff	own	0.951498933700036	0.856180929988852
784	1005	Curvature	Linear	UPP_NoEff	own	0.951498933700036	1.09939056001602
785	1005	Curvature	Logit	UPP_FOA	own	0.997867490034965	0.923934312420974
786	1005	Curvature	Logit	UPP_AvgEff	both	0.997867490034965	0.964867223697465
787	1005	Curvature	Logit	UPP_FOA	both	0.997867490034965	1.00904804517597
788	1005	Curvature	Logit	UPP_AvgEff	own	0.997867490034965	0.935706508143414
789	1005	Curvature	Logit	UPP_ModEff	both	0.997867490034965	0.987739213656551
790	1005	Curvature	Logit	UPP_NoEff	both	0.997867490034965	1.09939056001602
791	1005	Curvature	Logit	UPP_ModEff	own	0.997867490034965	0.856180929988852
792	1005	Curvature	Logit	UPP_NoEff	own	0.997867490034965	1.09939056001602
793	1005	Curvature	LogLin	UPP_FOA	own	NA	-4.0346077701787
794	1005	Curvature	LogLin	UPP_AvgEff	both	NA	0.964867223697465
795	1005	Curvature	LogLin	UPP_FOA	both	NA	-1.8975957703116
796	1005	Curvature	LogLin	UPP_AvgEff	own	NA	0.935706508143414
797	1005	Curvature	LogLin	UPP_ModEff	both	NA	0.987739213656551
798	1005	Curvature	LogLin	UPP_NoEff	both	NA	1.09939056001602
799	1005	Curvature	LogLin	UPP_ModEff	own	NA	0.856180929988852
800	1005	Curvature	LogLin	UPP_NoEff	own	NA	1.09939056001602
801	1005	GenLeo	AIDS	UPP_AvgEff	own	1.80966936793789	0.932873865783614
802	1005	GenLeo	AIDS	UPP_NoEff	own	1.80966936793789	1.09939056001602
803	1005	GenLeo	AIDS	UPP_AvgEff	both	1.80966936793789	0.962539223525926
804	1005	GenLeo	AIDS	UPP_ModEff	own	1.80966936793789	1.0575141363751
805	1005	GenLeo	AIDS	UPP_FOA	own	1.80966936793789	1.79892238308678
806	1005	GenLeo	AIDS	UPP_FOA	both	1.80966936793789	1.98195842517141
807	1005	GenLeo	AIDS	UPP_ModEff	both	1.80966936793789	1.08016616055575
808	1005	GenLeo	AIDS	UPP_NoEff	both	1.80966936793789	1.09939056001602
809	1005	GenLeo	Linear	UPP_AvgEff	own	1.07082661015517	0.932873865783614
810	1005	GenLeo	Linear	UPP_NoEff	own	1.07082661015517	1.09939056001602
811	1005	GenLeo	Linear	UPP_AvgEff	both	1.07082661015517	0.962539223525926
812	1005	GenLeo	Linear	UPP_ModEff	own	1.07082661015517	1.0575141363751
813	1005	GenLeo	Linear	UPP_FOA	own	1.07082661015517	1.05534742041675
814	1005	GenLeo	Linear	UPP_FOA	both	1.07082661015517	1.07082661047261
815	1005	GenLeo	Linear	UPP_ModEff	both	1.07082661015517	1.08016616055575
816	1005	GenLeo	Linear	UPP_NoEff	both	1.07082661015517	1.09939056001602
817	1005	GenLeo	Logit	UPP_AvgEff	own	1.06109318743751	0.932873865783614
818	1005	GenLeo	Logit	UPP_NoEff	own	1.06109318743751	1.09939056001602
819	1005	GenLeo	Logit	UPP_AvgEff	both	1.06109318743751	0.962539223525926
820	1005	GenLeo	Logit	UPP_ModEff	own	1.06109318743751	1.0575141363751
821	1005	GenLeo	Logit	UPP_FOA	own	1.06109318743751	1.04899431621875
822	1005	GenLeo	Logit	UPP_FOA	both	1.06109318743751	1.0653551255656
823	1005	GenLeo	Logit	UPP_ModEff	both	1.06109318743751	1.08016616055575
824	1005	GenLeo	Logit	UPP_NoEff	both	1.06109318743751	1.09939056001602
825	1005	GenLeo	LogLin	UPP_AvgEff	own	2.64112735420498	0.932873865783614
826	1005	GenLeo	LogLin	UPP_NoEff	own	2.64112735420498	1.09939056001602
827	1005	GenLeo	LogLin	UPP_AvgEff	both	2.64112735420498	0.962539223525926
828	1005	GenLeo	LogLin	UPP_ModEff	own	2.64112735420498	1.0575141363751
829	1005	GenLeo	LogLin	UPP_FOA	own	2.64112735420498	2.52029556920834
830	1005	GenLeo	LogLin	UPP_FOA	both	2.64112735420498	2.88825147548621
831	1005	GenLeo	LogLin	UPP_ModEff	both	2.64112735420498	1.08016616055575
832	1005	GenLeo	LogLin	UPP_NoEff	both	2.64112735420498	1.09939056001602
833	1005	Quadratic	AIDS	UPP_FOA	own	1.34623137218693	0.894444485281347
834	1005	Quadratic	AIDS	UPP_FOA	both	1.34623137218693	1.36277932577261
835	1005	Quadratic	AIDS	UPP_AvgEff	both	1.34623137218693	1.05838169631931
836	1005	Quadratic	AIDS	UPP_ModEff	own	1.34623137218693	0.991429160245872
837	1005	Quadratic	AIDS	UPP_AvgEff	own	1.34623137218693	1.04949217690817
838	1005	Quadratic	AIDS	UPP_NoEff	own	1.34623137218693	1.09939056001602
839	1005	Quadratic	AIDS	UPP_ModEff	both	1.34623137218693	1.04982823126348
840	1005	Quadratic	AIDS	UPP_NoEff	both	1.34623137218693	1.09939056001602
841	1005	Quadratic	Linear	UPP_FOA	own	1.03165887030919	0.991752047390533
842	1005	Quadratic	Linear	UPP_FOA	both	1.03165887030919	1.03165887038165
843	1005	Quadratic	Linear	UPP_AvgEff	both	1.03165887030919	1.05838169631931
844	1005	Quadratic	Linear	UPP_ModEff	own	1.03165887030919	0.991429160245872
845	1005	Quadratic	Linear	UPP_AvgEff	own	1.03165887030919	1.04949217690817
846	1005	Quadratic	Linear	UPP_NoEff	own	1.03165887030919	1.09939056001602
847	1005	Quadratic	Linear	UPP_ModEff	both	1.03165887030919	1.04982823126348
848	1005	Quadratic	Linear	UPP_NoEff	both	1.03165887030919	1.09939056001602
849	1005	Quadratic	Logit	UPP_FOA	own	1.0345152543246	0.993615690484912
850	1005	Quadratic	Logit	UPP_FOA	both	1.0345152543246	1.03427535824615
851	1005	Quadratic	Logit	UPP_AvgEff	both	1.0345152543246	1.05838169631931
852	1005	Quadratic	Logit	UPP_ModEff	own	1.0345152543246	0.991429160245872
853	1005	Quadratic	Logit	UPP_AvgEff	own	1.0345152543246	1.04949217690817
854	1005	Quadratic	Logit	UPP_NoEff	own	1.0345152543246	1.09939056001602
855	1005	Quadratic	Logit	UPP_ModEff	both	1.0345152543246	1.04982823126348
856	1005	Quadratic	Logit	UPP_NoEff	both	1.0345152543246	1.09939056001602
857	1005	Quadratic	LogLin	UPP_FOA	own	1.7588954443096	0.734759381069233
858	1005	Quadratic	LogLin	UPP_FOA	both	1.7588954443096	1.68338467524645
859	1005	Quadratic	LogLin	UPP_AvgEff	both	1.7588954443096	1.05838169631931
860	1005	Quadratic	LogLin	UPP_ModEff	own	1.7588954443096	0.991429160245872
861	1005	Quadratic	LogLin	UPP_AvgEff	own	1.7588954443096	1.04949217690817
862	1005	Quadratic	LogLin	UPP_NoEff	own	1.7588954443096	1.09939056001602
863	1005	Quadratic	LogLin	UPP_ModEff	both	1.7588954443096	1.04982823126348
864	1005	Quadratic	LogLin	UPP_NoEff	both	1.7588954443096	1.09939056001602
865	1006	Curvature	AIDS	UPP_AvgEff	own	2.52354198960686	1.06278755022883
866	1006	Curvature	AIDS	UPP_ModEff	own	2.52354198960686	0.652449195238592
867	1006	Curvature	AIDS	UPP_NoEff	both	2.52354198960686	1.22647160210144
868	1006	Curvature	AIDS	UPP_FOA	own	2.52354198960686	3.95066547681474
869	1006	Curvature	AIDS	UPP_ModEff	both	2.52354198960686	0.780676456003321
870	1006	Curvature	AIDS	UPP_FOA	both	2.52354198960686	2.834986021347
871	1006	Curvature	AIDS	UPP_AvgEff	both	2.52354198960686	1.10732153836783
872	1006	Curvature	AIDS	UPP_NoEff	own	2.52354198960686	1.22647160210144
873	1006	Curvature	Linear	UPP_AvgEff	own	0.84686124291586	1.06278755022883
874	1006	Curvature	Linear	UPP_ModEff	own	0.84686124291586	0.652449195238592
875	1006	Curvature	Linear	UPP_NoEff	both	0.84686124291586	1.22647160210144
876	1006	Curvature	Linear	UPP_FOA	own	0.84686124291586	0.748591382042107
877	1006	Curvature	Linear	UPP_ModEff	both	0.84686124291586	0.780676456003321
878	1006	Curvature	Linear	UPP_FOA	both	0.84686124291586	0.846861243122716
879	1006	Curvature	Linear	UPP_AvgEff	both	0.84686124291586	1.10732153836783
880	1006	Curvature	Linear	UPP_NoEff	own	0.84686124291586	1.22647160210144
881	1006	Curvature	Logit	UPP_AvgEff	own	0.820514299566114	1.06278755022883
882	1006	Curvature	Logit	UPP_ModEff	own	0.820514299566114	0.652449195238592
883	1006	Curvature	Logit	UPP_NoEff	both	0.820514299566114	1.22647160210144
884	1006	Curvature	Logit	UPP_FOA	own	0.820514299566114	0.715854241970319
885	1006	Curvature	Logit	UPP_ModEff	both	0.820514299566114	0.780676456003321
886	1006	Curvature	Logit	UPP_FOA	both	0.820514299566114	0.820016640974005
887	1006	Curvature	Logit	UPP_AvgEff	both	0.820514299566114	1.10732153836783
888	1006	Curvature	Logit	UPP_NoEff	own	0.820514299566114	1.22647160210144
889	1006	Curvature	LogLin	UPP_AvgEff	own	4.16561319540273	1.06278755022883
890	1006	Curvature	LogLin	UPP_ModEff	own	4.16561319540273	0.652449195238592
891	1006	Curvature	LogLin	UPP_NoEff	both	4.16561319540273	1.22647160210144
892	1006	Curvature	LogLin	UPP_FOA	own	4.16561319540273	5.87721572682764
893	1006	Curvature	LogLin	UPP_ModEff	both	4.16561319540273	0.780676456003321
894	1006	Curvature	LogLin	UPP_FOA	both	4.16561319540273	3.87170825970703
895	1006	Curvature	LogLin	UPP_AvgEff	both	4.16561319540273	1.10732153836783
896	1006	Curvature	LogLin	UPP_NoEff	own	4.16561319540273	1.22647160210144
897	1006	GenLeo	AIDS	UPP_NoEff	own	NA	1.22647160210144
898	1006	GenLeo	AIDS	UPP_FOA	both	NA	0.0562374602174751
899	1006	GenLeo	AIDS	UPP_FOA	own	NA	0.281569289399809
900	1006	GenLeo	AIDS	UPP_AvgEff	own	NA	1.05995490786903
901	1006	GenLeo	AIDS	UPP_AvgEff	both	NA	1.10525958111639
902	1006	GenLeo	AIDS	UPP_ModEff	both	NA	1.13872211992015
903	1006	GenLeo	AIDS	UPP_ModEff	own	NA	1.11348210590898
904	1006	GenLeo	AIDS	UPP_NoEff	both	NA	1.22647160210144
905	1006	GenLeo	Linear	UPP_NoEff	own	1.1014330653259	1.22647160210144
906	1006	GenLeo	Linear	UPP_FOA	both	1.1014330653259	1.10143306518592
907	1006	GenLeo	Linear	UPP_FOA	own	1.1014330653259	1.08208980965852
908	1006	GenLeo	Linear	UPP_AvgEff	own	1.1014330653259	1.05995490786903
909	1006	GenLeo	Linear	UPP_AvgEff	both	1.1014330653259	1.10525958111639
910	1006	GenLeo	Linear	UPP_ModEff	both	1.1014330653259	1.13872211992015
911	1006	GenLeo	Linear	UPP_ModEff	own	1.1014330653259	1.11348210590898
912	1006	GenLeo	Linear	UPP_NoEff	both	1.1014330653259	1.22647160210144
913	1006	GenLeo	Logit	UPP_NoEff	own	1.1208324961936	1.22647160210144
914	1006	GenLeo	Logit	UPP_FOA	both	1.1208324961936	1.12173565989413
915	1006	GenLeo	Logit	UPP_FOA	own	1.1208324961936	1.09934962802213
916	1006	GenLeo	Logit	UPP_AvgEff	own	1.1208324961936	1.05995490786903
917	1006	GenLeo	Logit	UPP_AvgEff	both	1.1208324961936	1.10525958111639
918	1006	GenLeo	Logit	UPP_ModEff	both	1.1208324961936	1.13872211992015
919	1006	GenLeo	Logit	UPP_ModEff	own	1.1208324961936	1.11348210590898
920	1006	GenLeo	Logit	UPP_NoEff	both	1.1208324961936	1.22647160210144
921	1006	GenLeo	LogLin	UPP_NoEff	own	NA	1.22647160210144
922	1006	GenLeo	LogLin	UPP_FOA	both	NA	-1.00131809021424
923	1006	GenLeo	LogLin	UPP_FOA	own	NA	-0.606557754013085
924	1006	GenLeo	LogLin	UPP_AvgEff	own	NA	1.05995490786903
925	1006	GenLeo	LogLin	UPP_AvgEff	both	NA	1.10525958111639
926	1006	GenLeo	LogLin	UPP_ModEff	both	NA	1.13872211992015
927	1006	GenLeo	LogLin	UPP_ModEff	own	NA	1.11348210590898
928	1006	GenLeo	LogLin	UPP_NoEff	both	NA	1.22647160210144
929	1006	Quadratic	AIDS	UPP_FOA	own	0.328874215933749	0.988015823546721
930	1006	Quadratic	AIDS	UPP_FOA	both	0.328874215933749	0.553989205147692
931	1006	Quadratic	AIDS	UPP_NoEff	own	0.328874215933749	1.22647160210144
932	1006	Quadratic	AIDS	UPP_AvgEff	own	0.328874215933749	1.17657321899359
933	1006	Quadratic	AIDS	UPP_AvgEff	both	0.328874215933749	1.19014921479805
934	1006	Quadratic	AIDS	UPP_ModEff	own	0.328874215933749	1.00709327742034
935	1006	Quadratic	AIDS	UPP_ModEff	both	0.328874215933749	1.05609882373472
936	1006	Quadratic	AIDS	UPP_NoEff	both	0.328874215933749	1.22647160210144
937	1006	Quadratic	Linear	UPP_FOA	own	1.04268758897142	1.00513108025822
938	1006	Quadratic	Linear	UPP_FOA	both	1.04268758897142	1.04268758891148
939	1006	Quadratic	Linear	UPP_NoEff	own	1.04268758897142	1.22647160210144
940	1006	Quadratic	Linear	UPP_AvgEff	own	1.04268758897142	1.17657321899359
941	1006	Quadratic	Linear	UPP_AvgEff	both	1.04268758897142	1.19014921479805
942	1006	Quadratic	Linear	UPP_ModEff	own	1.04268758897142	1.00709327742034
943	1006	Quadratic	Linear	UPP_ModEff	both	1.04268758897142	1.05609882373472
944	1006	Quadratic	Linear	UPP_NoEff	both	1.04268758897142	1.22647160210144
945	1006	Quadratic	Logit	UPP_FOA	own	1.04840545432459	1.0061061517603
946	1006	Quadratic	Logit	UPP_FOA	both	1.04840545432459	1.04866525790171
947	1006	Quadratic	Logit	UPP_NoEff	own	1.04840545432459	1.22647160210144
948	1006	Quadratic	Logit	UPP_AvgEff	own	1.04840545432459	1.17657321899359
949	1006	Quadratic	Logit	UPP_AvgEff	both	1.04840545432459	1.19014921479805
950	1006	Quadratic	Logit	UPP_ModEff	own	1.04840545432459	1.00709327742034
951	1006	Quadratic	Logit	UPP_ModEff	both	1.04840545432459	1.05609882373472
952	1006	Quadratic	Logit	UPP_NoEff	both	1.04840545432459	1.22647160210144
953	1006	Quadratic	LogLin	UPP_FOA	own	0.128001558207248	0.89992829727055
954	1006	Quadratic	LogLin	UPP_FOA	both	0.128001558207248	0.133468899497457
955	1006	Quadratic	LogLin	UPP_NoEff	own	0.128001558207248	1.22647160210144
956	1006	Quadratic	LogLin	UPP_AvgEff	own	0.128001558207248	1.17657321899359
957	1006	Quadratic	LogLin	UPP_AvgEff	both	0.128001558207248	1.19014921479805
958	1006	Quadratic	LogLin	UPP_ModEff	own	0.128001558207248	1.00709327742034
959	1006	Quadratic	LogLin	UPP_ModEff	both	0.128001558207248	1.05609882373472
960	1006	Quadratic	LogLin	UPP_NoEff	both	0.128001558207248	1.22647160210144
961	1007	Curvature	AIDS	UPP_FOA	own	1.06977213028749	1.06241857639673
962	1007	Curvature	AIDS	UPP_FOA	both	1.06977213028749	1.07117993677682
963	1007	Curvature	AIDS	UPP_AvgEff	both	1.06977213028749	0.957458736957676
964	1007	Curvature	AIDS	UPP_NoEff	both	1.06977213028749	1.06947899129227
965	1007	Curvature	AIDS	UPP_ModEff	both	1.06977213028749	1.05574687695581
966	1007	Curvature	AIDS	UPP_NoEff	own	1.06977213028749	1.06947899129227
967	1007	Curvature	AIDS	UPP_AvgEff	own	1.06977213028749	0.905794939419669
968	1007	Curvature	AIDS	UPP_ModEff	own	1.06977213028749	1.04872783982205
969	1007	Curvature	Linear	UPP_FOA	own	1.04732548096425	1.04149650966103
970	1007	Curvature	Linear	UPP_FOA	both	1.04732548096425	1.04732548117071
971	1007	Curvature	Linear	UPP_AvgEff	both	1.04732548096425	0.957458736957676
972	1007	Curvature	Linear	UPP_NoEff	both	1.04732548096425	1.06947899129227
973	1007	Curvature	Linear	UPP_ModEff	both	1.04732548096425	1.05574687695581
974	1007	Curvature	Linear	UPP_NoEff	own	1.04732548096425	1.06947899129227
975	1007	Curvature	Linear	UPP_AvgEff	own	1.04732548096425	0.905794939419669
976	1007	Curvature	Linear	UPP_ModEff	own	1.04732548096425	1.04872783982205
977	1007	Curvature	Logit	UPP_FOA	own	1.04636695981019	1.04178144765657
978	1007	Curvature	Logit	UPP_FOA	both	1.04636695981019	1.04774643215507
979	1007	Curvature	Logit	UPP_AvgEff	both	1.04636695981019	0.957458736957676
980	1007	Curvature	Logit	UPP_NoEff	both	1.04636695981019	1.06947899129227
981	1007	Curvature	Logit	UPP_ModEff	both	1.04636695981019	1.05574687695581
982	1007	Curvature	Logit	UPP_NoEff	own	1.04636695981019	1.06947899129227
983	1007	Curvature	Logit	UPP_AvgEff	own	1.04636695981019	0.905794939419669
984	1007	Curvature	Logit	UPP_ModEff	own	1.04636695981019	1.04872783982205
985	1007	Curvature	LogLin	UPP_FOA	own	1.12378296953458	1.09746626686461
986	1007	Curvature	LogLin	UPP_FOA	both	1.12378296953458	1.11274952715508
987	1007	Curvature	LogLin	UPP_AvgEff	both	1.12378296953458	0.957458736957676
988	1007	Curvature	LogLin	UPP_NoEff	both	1.12378296953458	1.06947899129227
989	1007	Curvature	LogLin	UPP_ModEff	both	1.12378296953458	1.05574687695581
990	1007	Curvature	LogLin	UPP_NoEff	own	1.12378296953458	1.06947899129227
991	1007	Curvature	LogLin	UPP_AvgEff	own	1.12378296953458	0.905794939419669
992	1007	Curvature	LogLin	UPP_ModEff	own	1.12378296953458	1.04872783982205
993	1007	GenLeo	AIDS	UPP_AvgEff	own	0.979768309728795	0.902962297059869
994	1007	GenLeo	AIDS	UPP_ModEff	both	0.979768309728795	0.98523081113324
995	1007	GenLeo	AIDS	UPP_NoEff	own	0.979768309728795	1.06947899129227
996	1007	GenLeo	AIDS	UPP_ModEff	own	0.979768309728795	0.942168170486719
997	1007	GenLeo	AIDS	UPP_FOA	both	0.979768309728795	0.979902354047986
998	1007	GenLeo	AIDS	UPP_NoEff	both	0.979768309728795	1.06947899129227
999	1007	GenLeo	AIDS	UPP_AvgEff	both	0.979768309728795	0.955520164971257
1000	1007	GenLeo	AIDS	UPP_FOA	own	0.979768309728795	0.926500190757731
1001	1007	GenLeo	Linear	UPP_AvgEff	own	0.986511999259815	0.902962297059869
1002	1007	GenLeo	Linear	UPP_ModEff	both	0.986511999259815	0.98523081113324
1003	1007	GenLeo	Linear	UPP_NoEff	own	0.986511999259815	1.06947899129227
1004	1007	GenLeo	Linear	UPP_ModEff	own	0.986511999259815	0.942168170486719
1005	1007	GenLeo	Linear	UPP_FOA	both	0.986511999259815	0.986511999195472
1006	1007	GenLeo	Linear	UPP_NoEff	both	0.986511999259815	1.06947899129227
1007	1007	GenLeo	Linear	UPP_AvgEff	both	0.986511999259815	0.955520164971257
1008	1007	GenLeo	Linear	UPP_FOA	own	0.986511999259815	0.950750554900925
1009	1007	GenLeo	Logit	UPP_AvgEff	own	0.988582969862437	0.902962297059869
1010	1007	GenLeo	Logit	UPP_ModEff	both	0.988582969862437	0.98523081113324
1011	1007	GenLeo	Logit	UPP_NoEff	own	0.988582969862437	1.06947899129227
1012	1007	GenLeo	Logit	UPP_ModEff	own	0.988582969862437	0.942168170486719
1013	1007	GenLeo	Logit	UPP_FOA	both	0.988582969862437	0.98873928966751
1014	1007	GenLeo	Logit	UPP_NoEff	both	0.988582969862437	1.06947899129227
1015	1007	GenLeo	Logit	UPP_AvgEff	both	0.988582969862437	0.955520164971257
1016	1007	GenLeo	Logit	UPP_FOA	own	0.988582969862437	0.955862487957885
1017	1007	GenLeo	LogLin	UPP_AvgEff	own	0.964993565050747	0.902962297059869
1018	1007	GenLeo	LogLin	UPP_ModEff	both	0.964993565050747	0.98523081113324
1019	1007	GenLeo	LogLin	UPP_NoEff	own	0.964993565050747	1.06947899129227
1020	1007	GenLeo	LogLin	UPP_ModEff	own	0.964993565050747	0.942168170486719
1021	1007	GenLeo	LogLin	UPP_FOA	both	0.964993565050747	0.951711563805248
1022	1007	GenLeo	LogLin	UPP_NoEff	both	0.964993565050747	1.06947899129227
1023	1007	GenLeo	LogLin	UPP_AvgEff	both	0.964993565050747	0.955520164971257
1024	1007	GenLeo	LogLin	UPP_FOA	own	0.964993565050747	0.857946915855131
1025	1007	Quadratic	AIDS	UPP_AvgEff	own	1.07878229741233	1.01958060818443
1026	1007	Quadratic	AIDS	UPP_NoEff	own	1.07878229741233	1.06947899129227
1027	1007	Quadratic	AIDS	UPP_FOA	own	1.07878229741233	1.07641940115757
1028	1007	Quadratic	AIDS	UPP_FOA	both	1.07878229741233	1.08058890439784
1029	1007	Quadratic	AIDS	UPP_ModEff	both	1.07878229741233	1.06294829279763
1030	1007	Quadratic	AIDS	UPP_ModEff	own	1.07878229741233	1.05961018956602
1031	1007	Quadratic	AIDS	UPP_NoEff	both	1.07878229741233	1.06947899129227
1032	1007	Quadratic	AIDS	UPP_AvgEff	both	1.07878229741233	1.03533009588873
1033	1007	Quadratic	Linear	UPP_AvgEff	own	1.05353602554631	1.01958060818443
1034	1007	Quadratic	Linear	UPP_NoEff	own	1.05353602554631	1.06947899129227
1035	1007	Quadratic	Linear	UPP_FOA	own	1.05353602554631	1.05076389218679
1036	1007	Quadratic	Linear	UPP_FOA	both	1.05353602554631	1.05353602578042
1037	1007	Quadratic	Linear	UPP_ModEff	both	1.05353602554631	1.06294829279763
1038	1007	Quadratic	Linear	UPP_ModEff	own	1.05353602554631	1.05961018956602
1039	1007	Quadratic	Linear	UPP_NoEff	both	1.05353602554631	1.06947899129227
1040	1007	Quadratic	Linear	UPP_AvgEff	both	1.05353602554631	1.03533009588873
1041	1007	Quadratic	Logit	UPP_AvgEff	own	1.05278355875025	1.01958060818443
1042	1007	Quadratic	Logit	UPP_NoEff	own	1.05278355875025	1.06947899129227
1043	1007	Quadratic	Logit	UPP_FOA	own	1.05278355875025	1.05175172157637
1044	1007	Quadratic	Logit	UPP_FOA	both	1.05278355875025	1.05462161554451
1045	1007	Quadratic	Logit	UPP_ModEff	both	1.05278355875025	1.06294829279763
1046	1007	Quadratic	Logit	UPP_ModEff	own	1.05278355875025	1.05961018956602
1047	1007	Quadratic	Logit	UPP_NoEff	both	1.05278355875025	1.06947899129227
1048	1007	Quadratic	Logit	UPP_AvgEff	both	1.05278355875025	1.03533009588873
1049	1007	Quadratic	LogLin	UPP_AvgEff	own	1.13999925329379	1.01958060818443
1050	1007	Quadratic	LogLin	UPP_NoEff	own	1.13999925329379	1.06947899129227
1051	1007	Quadratic	LogLin	UPP_FOA	own	1.13999925329379	1.12276957139347
1052	1007	Quadratic	LogLin	UPP_FOA	both	1.13999925329379	1.1300379615719
1053	1007	Quadratic	LogLin	UPP_ModEff	both	1.13999925329379	1.06294829279763
1054	1007	Quadratic	LogLin	UPP_ModEff	own	1.13999925329379	1.05961018956602
1055	1007	Quadratic	LogLin	UPP_NoEff	both	1.13999925329379	1.06947899129227
1056	1007	Quadratic	LogLin	UPP_AvgEff	both	1.13999925329379	1.03533009588873
1057	1008	Curvature	AIDS	UPP_NoEff	both	0.934132932832706	1.00891948171499
1058	1008	Curvature	AIDS	UPP_AvgEff	own	0.934132932832706	0.845235429842381
1059	1008	Curvature	AIDS	UPP_FOA	both	0.934132932832706	0.936165013419178
1060	1008	Curvature	AIDS	UPP_AvgEff	both	0.934132932832706	0.850963330307838
1061	1008	Curvature	AIDS	UPP_ModEff	both	0.934132932832706	0.922902565339947
1062	1008	Curvature	AIDS	UPP_ModEff	own	0.934132932832706	0.919127740157506
1063	1008	Curvature	AIDS	UPP_FOA	own	0.934132932832706	0.933067129328418
1064	1008	Curvature	AIDS	UPP_NoEff	own	0.934132932832706	1.00891948171499
1065	1008	Curvature	Linear	UPP_NoEff	both	0.958985474245984	1.00891948171499
1066	1008	Curvature	Linear	UPP_AvgEff	own	0.958985474245984	0.845235429842381
1067	1008	Curvature	Linear	UPP_FOA	both	0.958985474245984	0.958985474150822
1068	1008	Curvature	Linear	UPP_AvgEff	both	0.958985474245984	0.850963330307838
1069	1008	Curvature	Linear	UPP_ModEff	both	0.958985474245984	0.922902565339947
1070	1008	Curvature	Linear	UPP_ModEff	own	0.958985474245984	0.919127740157506
1071	1008	Curvature	Linear	UPP_FOA	own	0.958985474245984	0.956995225905991
1072	1008	Curvature	Linear	UPP_NoEff	own	0.958985474245984	1.00891948171499
1073	1008	Curvature	Logit	UPP_NoEff	both	0.926874334150153	1.00891948171499
1074	1008	Curvature	Logit	UPP_AvgEff	own	0.926874334150153	0.845235429842381
1075	1008	Curvature	Logit	UPP_FOA	both	0.926874334150153	0.926975514000018
1076	1008	Curvature	Logit	UPP_AvgEff	both	0.926874334150153	0.850963330307838
1077	1008	Curvature	Logit	UPP_ModEff	both	0.926874334150153	0.922902565339947
1078	1008	Curvature	Logit	UPP_ModEff	own	0.926874334150153	0.919127740157506
1079	1008	Curvature	Logit	UPP_FOA	own	0.926874334150153	0.92339073248518
1080	1008	Curvature	Logit	UPP_NoEff	own	0.926874334150153	1.00891948171499
1081	1008	Curvature	LogLin	UPP_NoEff	both	0.890350287803383	1.00891948171499
1082	1008	Curvature	LogLin	UPP_AvgEff	own	0.890350287803383	0.845235429842381
1083	1008	Curvature	LogLin	UPP_FOA	both	0.890350287803383	0.891742070852814
1084	1008	Curvature	LogLin	UPP_AvgEff	both	0.890350287803383	0.850963330307838
1085	1008	Curvature	LogLin	UPP_ModEff	both	0.890350287803383	0.922902565339947
1086	1008	Curvature	LogLin	UPP_ModEff	own	0.890350287803383	0.919127740157506
1087	1008	Curvature	LogLin	UPP_FOA	own	0.890350287803383	0.886412818469898
1088	1008	Curvature	LogLin	UPP_NoEff	own	0.890350287803383	1.00891948171499
1089	1008	GenLeo	AIDS	UPP_FOA	both	0.884611496413625	0.890763228082649
1090	1008	GenLeo	AIDS	UPP_AvgEff	own	0.884611496413625	0.84240278748258
1091	1008	GenLeo	AIDS	UPP_AvgEff	both	0.884611496413625	0.848229812409496
1092	1008	GenLeo	AIDS	UPP_ModEff	own	0.884611496413625	0.861843166448189
1093	1008	GenLeo	AIDS	UPP_FOA	own	0.884611496413625	0.885688061078102
1094	1008	GenLeo	AIDS	UPP_NoEff	own	0.884611496413625	1.00891948171499
1095	1008	GenLeo	AIDS	UPP_NoEff	both	0.884611496413625	1.00891948171499
1096	1008	GenLeo	AIDS	UPP_ModEff	both	0.884611496413625	0.868026222584308
1097	1008	GenLeo	Linear	UPP_FOA	both	0.929793451076069	0.929793450913202
1098	1008	GenLeo	Linear	UPP_AvgEff	own	0.929793451076069	0.84240278748258
1099	1008	GenLeo	Linear	UPP_AvgEff	both	0.929793451076069	0.848229812409496
1100	1008	GenLeo	Linear	UPP_ModEff	own	0.929793451076069	0.861843166448189
1101	1008	GenLeo	Linear	UPP_FOA	own	0.929793451076069	0.926533480973444
1102	1008	GenLeo	Linear	UPP_NoEff	own	0.929793451076069	1.00891948171499
1103	1008	GenLeo	Linear	UPP_NoEff	both	0.929793451076069	1.00891948171499
1104	1008	GenLeo	Linear	UPP_ModEff	both	0.929793451076069	0.868026222584308
1105	1008	GenLeo	Logit	UPP_FOA	both	0.876225781161393	0.876332548940272
1106	1008	GenLeo	Logit	UPP_AvgEff	own	0.876225781161393	0.84240278748258
1107	1008	GenLeo	Logit	UPP_AvgEff	both	0.876225781161393	0.848229812409496
1108	1008	GenLeo	Logit	UPP_ModEff	own	0.876225781161393	0.861843166448189
1109	1008	GenLeo	Logit	UPP_FOA	own	0.876225781161393	0.870511619401197
1110	1008	GenLeo	Logit	UPP_NoEff	own	0.876225781161393	1.00891948171499
1111	1008	GenLeo	Logit	UPP_NoEff	both	0.876225781161393	1.00891948171499
1112	1008	GenLeo	Logit	UPP_ModEff	both	0.876225781161393	0.868026222584308
1113	1008	GenLeo	LogLin	UPP_FOA	both	0.8123066857218	0.815324975625015
1114	1008	GenLeo	LogLin	UPP_AvgEff	own	0.8123066857218	0.84240278748258
1115	1008	GenLeo	LogLin	UPP_AvgEff	both	0.8123066857218	0.848229812409496
1116	1008	GenLeo	LogLin	UPP_ModEff	own	0.8123066857218	0.861843166448189
1117	1008	GenLeo	LogLin	UPP_FOA	own	0.8123066857218	0.806595812006951
1118	1008	GenLeo	LogLin	UPP_NoEff	own	0.8123066857218	1.00891948171499
1119	1008	GenLeo	LogLin	UPP_NoEff	both	0.8123066857218	1.00891948171499
1120	1008	GenLeo	LogLin	UPP_ModEff	both	0.8123066857218	0.868026222584308
1121	1008	Quadratic	AIDS	UPP_AvgEff	own	1.00485643768987	0.959021098607138
1122	1008	Quadratic	AIDS	UPP_FOA	own	1.00485643768987	1.00475826546458
1123	1008	Quadratic	AIDS	UPP_ModEff	both	1.00485643768987	1.00588023137602
1124	1008	Quadratic	AIDS	UPP_AvgEff	both	1.00485643768987	0.960767224564793
1125	1008	Quadratic	AIDS	UPP_NoEff	both	1.00485643768987	1.00891948171499
1126	1008	Quadratic	AIDS	UPP_FOA	both	1.00485643768987	1.00486769350104
1127	1008	Quadratic	AIDS	UPP_NoEff	own	1.00485643768987	1.00891948171499
1128	1008	Quadratic	AIDS	UPP_ModEff	own	1.00485643768987	1.0057468548357
1129	1008	Quadratic	Linear	UPP_AvgEff	own	1.00312627933383	0.959021098607138
1130	1008	Quadratic	Linear	UPP_FOA	own	1.00312627933383	1.00305595756124
1131	1008	Quadratic	Linear	UPP_ModEff	both	1.00312627933383	1.00588023137602
1132	1008	Quadratic	Linear	UPP_AvgEff	both	1.00312627933383	0.960767224564793
1133	1008	Quadratic	Linear	UPP_NoEff	both	1.00312627933383	1.00891948171499
1134	1008	Quadratic	Linear	UPP_FOA	both	1.00312627933383	1.00312627934104
1135	1008	Quadratic	Linear	UPP_NoEff	own	1.00312627933383	1.00891948171499
1136	1008	Quadratic	Linear	UPP_ModEff	own	1.00312627933383	1.0057468548357
1137	1008	Quadratic	Logit	UPP_AvgEff	own	1.00565993959641	0.959021098607138
1138	1008	Quadratic	Logit	UPP_FOA	own	1.00565993959641	1.00553264558457
1139	1008	Quadratic	Logit	UPP_ModEff	both	1.00565993959641	1.00588023137602
1140	1008	Quadratic	Logit	UPP_AvgEff	both	1.00565993959641	0.960767224564793
1141	1008	Quadratic	Logit	UPP_NoEff	both	1.00565993959641	1.00891948171499
1142	1008	Quadratic	Logit	UPP_FOA	both	1.00565993959641	1.00566100216694
1143	1008	Quadratic	Logit	UPP_NoEff	own	1.00565993959641	1.00891948171499
1144	1008	Quadratic	Logit	UPP_ModEff	own	1.00565993959641	1.0057468548357
1145	1008	Quadratic	LogLin	UPP_AvgEff	own	1.00835880704116	0.959021098607138
1146	1008	Quadratic	LogLin	UPP_FOA	own	1.00835880704116	1.00810909178861
1147	1008	Quadratic	LogLin	UPP_ModEff	both	1.00835880704116	1.00588023137602
1148	1008	Quadratic	LogLin	UPP_AvgEff	both	1.00835880704116	0.960767224564793
1149	1008	Quadratic	LogLin	UPP_NoEff	both	1.00835880704116	1.00891948171499
1150	1008	Quadratic	LogLin	UPP_FOA	both	1.00835880704116	1.00829739116964
1151	1008	Quadratic	LogLin	UPP_NoEff	own	1.00835880704116	1.00891948171499
1152	1008	Quadratic	LogLin	UPP_ModEff	own	1.00835880704116	1.0057468548357
1153	1009	Curvature	AIDS	UPP_FOA	own	0.989623121156693	0.970093762718242
1154	1009	Curvature	AIDS	UPP_FOA	both	0.989623121156693	0.989700464255842
1155	1009	Curvature	AIDS	UPP_NoEff	both	0.989623121156693	1.04604307286405
1156	1009	Curvature	AIDS	UPP_ModEff	both	0.989623121156693	0.992875538231004
1157	1009	Curvature	AIDS	UPP_ModEff	own	0.989623121156693	0.974988052620946
1158	1009	Curvature	AIDS	UPP_AvgEff	own	0.989623121156693	0.882359020991444
1159	1009	Curvature	AIDS	UPP_AvgEff	both	0.989623121156693	0.910577930165289
1160	1009	Curvature	AIDS	UPP_NoEff	own	0.989623121156693	1.04604307286405
1161	1009	Curvature	Linear	UPP_FOA	own	0.993871127181919	0.982202212558002
1162	1009	Curvature	Linear	UPP_FOA	both	0.993871127181919	0.993871127195561
1163	1009	Curvature	Linear	UPP_NoEff	both	0.993871127181919	1.04604307286405
1164	1009	Curvature	Linear	UPP_ModEff	both	0.993871127181919	0.992875538231004
1165	1009	Curvature	Linear	UPP_ModEff	own	0.993871127181919	0.974988052620946
1166	1009	Curvature	Linear	UPP_AvgEff	own	0.993871127181919	0.882359020991444
1167	1009	Curvature	Linear	UPP_AvgEff	both	0.993871127181919	0.910577930165289
1168	1009	Curvature	Linear	UPP_NoEff	own	0.993871127181919	1.04604307286405
1169	1009	Curvature	Logit	UPP_FOA	own	0.994140552347221	0.979737298881564
1170	1009	Curvature	Logit	UPP_FOA	both	0.994140552347221	0.994235017378383
1171	1009	Curvature	Logit	UPP_NoEff	both	0.994140552347221	1.04604307286405
1172	1009	Curvature	Logit	UPP_ModEff	both	0.994140552347221	0.992875538231004
1173	1009	Curvature	Logit	UPP_ModEff	own	0.994140552347221	0.974988052620946
1174	1009	Curvature	Logit	UPP_AvgEff	own	0.994140552347221	0.882359020991444
1175	1009	Curvature	Logit	UPP_AvgEff	both	0.994140552347221	0.910577930165289
1176	1009	Curvature	Logit	UPP_NoEff	own	0.994140552347221	1.04604307286405
1177	1009	Curvature	LogLin	UPP_FOA	own	0.983110811933099	0.963215304598335
1178	1009	Curvature	LogLin	UPP_FOA	both	0.983110811933099	0.996380951492609
1179	1009	Curvature	LogLin	UPP_NoEff	both	0.983110811933099	1.04604307286405
1180	1009	Curvature	LogLin	UPP_ModEff	both	0.983110811933099	0.992875538231004
1181	1009	Curvature	LogLin	UPP_ModEff	own	0.983110811933099	0.974988052620946
1182	1009	Curvature	LogLin	UPP_AvgEff	own	0.983110811933099	0.882359020991444
1183	1009	Curvature	LogLin	UPP_AvgEff	both	0.983110811933099	0.910577930165289
1184	1009	Curvature	LogLin	UPP_NoEff	own	0.983110811933099	1.04604307286405
1185	1009	GenLeo	AIDS	UPP_AvgEff	both	0.907346243328836	0.908233631517407
1186	1009	GenLeo	AIDS	UPP_NoEff	own	0.907346243328836	1.04604307286405
1187	1009	GenLeo	AIDS	UPP_NoEff	both	0.907346243328836	1.04604307286405
1188	1009	GenLeo	AIDS	UPP_FOA	both	0.907346243328836	0.91111089237804
1189	1009	GenLeo	AIDS	UPP_ModEff	both	0.907346243328836	0.928010347498812
1190	1009	GenLeo	AIDS	UPP_FOA	own	0.907346243328836	0.867633924198133
1191	1009	GenLeo	AIDS	UPP_ModEff	own	0.907346243328836	0.888299860806913
1192	1009	GenLeo	AIDS	UPP_AvgEff	own	0.907346243328836	0.879526378631644
1193	1009	GenLeo	Linear	UPP_AvgEff	both	0.94642253662991	0.908233631517407
1194	1009	GenLeo	Linear	UPP_NoEff	own	0.94642253662991	1.04604307286405
1195	1009	GenLeo	Linear	UPP_NoEff	both	0.94642253662991	1.04604307286405
1196	1009	GenLeo	Linear	UPP_FOA	both	0.94642253662991	0.946422536721181
1197	1009	GenLeo	Linear	UPP_ModEff	both	0.94642253662991	0.928010347498812
1198	1009	GenLeo	Linear	UPP_FOA	own	0.94642253662991	0.920517370979879
1199	1009	GenLeo	Linear	UPP_ModEff	own	0.94642253662991	0.888299860806913
1200	1009	GenLeo	Linear	UPP_AvgEff	own	0.94642253662991	0.879526378631644
1201	1009	GenLeo	Logit	UPP_AvgEff	both	0.945124058926333	0.908233631517407
1202	1009	GenLeo	Logit	UPP_NoEff	own	0.945124058926333	1.04604307286405
1203	1009	GenLeo	Logit	UPP_NoEff	both	0.945124058926333	1.04604307286405
1204	1009	GenLeo	Logit	UPP_FOA	both	0.945124058926333	0.948200099545521
1205	1009	GenLeo	Logit	UPP_ModEff	both	0.945124058926333	0.928010347498812
1206	1009	GenLeo	Logit	UPP_FOA	own	0.945124058926333	0.917821254110792
1207	1009	GenLeo	Logit	UPP_ModEff	own	0.945124058926333	0.888299860806913
1208	1009	GenLeo	Logit	UPP_AvgEff	own	0.945124058926333	0.879526378631644
1209	1009	GenLeo	LogLin	UPP_AvgEff	both	0.85008978114137	0.908233631517407
1210	1009	GenLeo	LogLin	UPP_NoEff	own	0.85008978114137	1.04604307286405
1211	1009	GenLeo	LogLin	UPP_NoEff	both	0.85008978114137	1.04604307286405
1212	1009	GenLeo	LogLin	UPP_FOA	both	0.85008978114137	1.09692394996389
1213	1009	GenLeo	LogLin	UPP_ModEff	both	0.85008978114137	0.928010347498812
1214	1009	GenLeo	LogLin	UPP_FOA	own	0.85008978114137	1.02329571577078
1215	1009	GenLeo	LogLin	UPP_ModEff	own	0.85008978114137	0.888299860806913
1216	1009	GenLeo	LogLin	UPP_AvgEff	own	0.85008978114137	0.879526378631644
1217	1009	Quadratic	AIDS	UPP_ModEff	both	1.03609254335769	1.03088299682626
1218	1009	Quadratic	AIDS	UPP_NoEff	both	1.03609254335769	1.04604307286405
1219	1009	Quadratic	AIDS	UPP_FOA	both	1.03609254335769	1.03657471405506
1220	1009	Quadratic	AIDS	UPP_ModEff	own	1.03609254335769	1.02578259779807
1221	1009	Quadratic	AIDS	UPP_AvgEff	own	1.03609254335769	0.996144689756201
1222	1009	Quadratic	AIDS	UPP_AvgEff	both	1.03609254335769	1.0047471035206
1223	1009	Quadratic	AIDS	UPP_FOA	own	1.03609254335769	1.03098032295117
1224	1009	Quadratic	AIDS	UPP_NoEff	own	1.03609254335769	1.04604307286405
1225	1009	Quadratic	Linear	UPP_ModEff	both	1.02167340942995	1.03088299682626
1226	1009	Quadratic	Linear	UPP_NoEff	both	1.02167340942995	1.04604307286405
1227	1009	Quadratic	Linear	UPP_FOA	both	1.02167340942995	1.0216734093981
1228	1009	Quadratic	Linear	UPP_ModEff	own	1.02167340942995	1.02578259779807
1229	1009	Quadratic	Linear	UPP_AvgEff	own	1.02167340942995	0.996144689756201
1230	1009	Quadratic	Linear	UPP_AvgEff	both	1.02167340942995	1.0047471035206
1231	1009	Quadratic	Linear	UPP_FOA	own	1.02167340942995	1.01834616027126
1232	1009	Quadratic	Linear	UPP_NoEff	own	1.02167340942995	1.04604307286405
1233	1009	Quadratic	Logit	UPP_ModEff	both	1.02601512674013	1.03088299682626
1234	1009	Quadratic	Logit	UPP_NoEff	both	1.02601512674013	1.04604307286405
1235	1009	Quadratic	Logit	UPP_FOA	both	1.02601512674013	1.02635035877837
1236	1009	Quadratic	Logit	UPP_ModEff	own	1.02601512674013	1.02578259779807
1237	1009	Quadratic	Logit	UPP_AvgEff	own	1.02601512674013	0.996144689756201
1238	1009	Quadratic	Logit	UPP_AvgEff	both	1.02601512674013	1.0047471035206
1239	1009	Quadratic	Logit	UPP_FOA	own	1.02601512674013	1.02206847857668
1240	1009	Quadratic	Logit	UPP_NoEff	own	1.02601512674013	1.04604307286405
1241	1009	Quadratic	LogLin	UPP_ModEff	both	1.06105386988213	1.03088299682626
1242	1009	Quadratic	LogLin	UPP_NoEff	both	1.06105386988213	1.04604307286405
1243	1009	Quadratic	LogLin	UPP_FOA	both	1.06105386988213	1.05387525950463
1244	1009	Quadratic	LogLin	UPP_ModEff	own	1.06105386988213	1.02578259779807
1245	1009	Quadratic	LogLin	UPP_AvgEff	own	1.06105386988213	0.996144689756201
1246	1009	Quadratic	LogLin	UPP_AvgEff	both	1.06105386988213	1.0047471035206
1247	1009	Quadratic	LogLin	UPP_FOA	own	1.06105386988213	1.04441847855306
1248	1009	Quadratic	LogLin	UPP_NoEff	own	1.06105386988213	1.04604307286405
1249	101	Curvature	AIDS	UPP_ModEff	both	1.30613271268705	1.11996602694261
1250	101	Curvature	AIDS	UPP_FOA	own	1.30613271268705	1.20521998721546
1251	101	Curvature	AIDS	UPP_AvgEff	both	1.30613271268705	1.09803005677535
1252	101	Curvature	AIDS	UPP_NoEff	both	1.30613271268705	1.18859614003071
1253	101	Curvature	AIDS	UPP_AvgEff	own	1.30613271268705	1.02491208815811
1254	101	Curvature	AIDS	UPP_ModEff	own	1.30613271268705	1.07629428720508
1255	101	Curvature	AIDS	UPP_NoEff	own	1.30613271268705	1.18859614003071
1256	101	Curvature	AIDS	UPP_FOA	both	1.30613271268705	1.33126624295308
1257	101	Curvature	Linear	UPP_ModEff	both	1.12096560058683	1.11996602694261
1258	101	Curvature	Linear	UPP_FOA	own	1.12096560058683	1.07508664918514
1259	101	Curvature	Linear	UPP_AvgEff	both	1.12096560058683	1.09803005677535
1260	101	Curvature	Linear	UPP_NoEff	both	1.12096560058683	1.18859614003071
1261	101	Curvature	Linear	UPP_AvgEff	own	1.12096560058683	1.02491208815811
1262	101	Curvature	Linear	UPP_ModEff	own	1.12096560058683	1.07629428720508
1263	101	Curvature	Linear	UPP_NoEff	own	1.12096560058683	1.18859614003071
1264	101	Curvature	Linear	UPP_FOA	both	1.12096560058683	1.12096560055638
1265	101	Curvature	Logit	UPP_ModEff	both	1.0980661689695	1.11996602694261
1266	101	Curvature	Logit	UPP_FOA	own	1.0980661689695	1.06412343114814
1267	101	Curvature	Logit	UPP_AvgEff	both	1.0980661689695	1.09803005677535
1268	101	Curvature	Logit	UPP_NoEff	both	1.0980661689695	1.18859614003071
1269	101	Curvature	Logit	UPP_AvgEff	own	1.0980661689695	1.02491208815811
1270	101	Curvature	Logit	UPP_ModEff	own	1.0980661689695	1.07629428720508
1271	101	Curvature	Logit	UPP_NoEff	own	1.0980661689695	1.18859614003071
1272	101	Curvature	Logit	UPP_FOA	both	1.0980661689695	1.10170053716951
1273	101	Curvature	LogLin	UPP_ModEff	both	1.74304724543114	1.11996602694261
1274	101	Curvature	LogLin	UPP_FOA	own	1.74304724543114	1.42789840879863
1275	101	Curvature	LogLin	UPP_AvgEff	both	1.74304724543114	1.09803005677535
1276	101	Curvature	LogLin	UPP_NoEff	both	1.74304724543114	1.18859614003071
1277	101	Curvature	LogLin	UPP_AvgEff	own	1.74304724543114	1.02491208815811
1278	101	Curvature	LogLin	UPP_ModEff	own	1.74304724543114	1.07629428720508
1279	101	Curvature	LogLin	UPP_NoEff	own	1.74304724543114	1.18859614003071
1280	101	Curvature	LogLin	UPP_FOA	both	1.74304724543114	1.70871993389284
1281	101	GenLeo	AIDS	UPP_NoEff	both	0.676559520981729	1.18859614003071
1282	101	GenLeo	AIDS	UPP_ModEff	both	0.676559520981729	0.874703008437346
1283	101	GenLeo	AIDS	UPP_AvgEff	own	0.676559520981729	1.02207944579831
1284	101	GenLeo	AIDS	UPP_FOA	own	0.676559520981729	0.155806420648424
1285	101	GenLeo	AIDS	UPP_AvgEff	both	0.676559520981729	1.09646276099512
1286	101	GenLeo	AIDS	UPP_NoEff	own	0.676559520981729	1.18859614003071
1287	101	GenLeo	AIDS	UPP_ModEff	own	0.676559520981729	0.674961837520931
1288	101	GenLeo	AIDS	UPP_FOA	both	0.676559520981729	0.705091722783746
1289	101	GenLeo	Linear	UPP_NoEff	both	0.889943044617948	1.18859614003071
1290	101	GenLeo	Linear	UPP_ModEff	both	0.889943044617948	0.874703008437346
1291	101	GenLeo	Linear	UPP_AvgEff	own	0.889943044617948	1.02207944579831
1292	101	GenLeo	Linear	UPP_FOA	own	0.889943044617948	0.680106763272549
1293	101	GenLeo	Linear	UPP_AvgEff	both	0.889943044617948	1.09646276099512
1294	101	GenLeo	Linear	UPP_NoEff	own	0.889943044617948	1.18859614003071
1295	101	GenLeo	Linear	UPP_ModEff	own	0.889943044617948	0.674961837520931
1296	101	GenLeo	Linear	UPP_FOA	both	0.889943044617948	0.88994304463862
1297	101	GenLeo	Logit	UPP_NoEff	both	0.911255796866369	1.18859614003071
1298	101	GenLeo	Logit	UPP_ModEff	both	0.911255796866369	0.874703008437346
1299	101	GenLeo	Logit	UPP_AvgEff	own	0.911255796866369	1.02207944579831
1300	101	GenLeo	Logit	UPP_FOA	own	0.911255796866369	0.770903822541705
1301	101	GenLeo	Logit	UPP_AvgEff	both	0.911255796866369	1.09646276099512
1302	101	GenLeo	Logit	UPP_NoEff	own	0.911255796866369	1.18859614003071
1303	101	GenLeo	Logit	UPP_ModEff	own	0.911255796866369	0.674961837520931
1304	101	GenLeo	Logit	UPP_FOA	both	0.911255796866369	0.909966450851953
1305	101	GenLeo	LogLin	UPP_NoEff	both	0.315161707434517	1.18859614003071
1306	101	GenLeo	LogLin	UPP_ModEff	both	0.315161707434517	0.874703008437346
1307	101	GenLeo	LogLin	UPP_AvgEff	own	0.315161707434517	1.02207944579831
1308	101	GenLeo	LogLin	UPP_FOA	own	0.315161707434517	-0.876867366815189
1309	101	GenLeo	LogLin	UPP_AvgEff	both	0.315161707434517	1.09646276099512
1310	101	GenLeo	LogLin	UPP_NoEff	own	0.315161707434517	1.18859614003071
1311	101	GenLeo	LogLin	UPP_ModEff	own	0.315161707434517	0.674961837520931
1312	101	GenLeo	LogLin	UPP_FOA	both	0.315161707434517	0.407524337705137
1313	101	Quadratic	AIDS	UPP_ModEff	both	1.31482474529151	1.1238041754346
1314	101	Quadratic	AIDS	UPP_AvgEff	both	1.31482474529151	1.1609874569174
1315	101	Quadratic	AIDS	UPP_FOA	own	1.31482474529151	1.22225563668807
1316	101	Quadratic	AIDS	UPP_FOA	both	1.31482474529151	1.34134549057585
1317	101	Quadratic	AIDS	UPP_AvgEff	own	1.31482474529151	1.13869775692286
1318	101	Quadratic	AIDS	UPP_NoEff	both	1.31482474529151	1.18859614003071
1319	101	Quadratic	AIDS	UPP_ModEff	own	1.31482474529151	1.08257478373461
1320	101	Quadratic	AIDS	UPP_NoEff	own	1.31482474529151	1.18859614003071
1321	101	Quadratic	Linear	UPP_ModEff	both	1.12458089848299	1.1238041754346
1322	101	Quadratic	Linear	UPP_AvgEff	both	1.12458089848299	1.1609874569174
1323	101	Quadratic	Linear	UPP_FOA	own	1.12458089848299	1.08126773373152
1324	101	Quadratic	Linear	UPP_FOA	both	1.12458089848299	1.12458089845174
1325	101	Quadratic	Linear	UPP_AvgEff	own	1.12458089848299	1.13869775692286
1326	101	Quadratic	Linear	UPP_NoEff	both	1.12458089848299	1.18859614003071
1327	101	Quadratic	Linear	UPP_ModEff	own	1.12458089848299	1.08257478373461
1328	101	Quadratic	Linear	UPP_NoEff	own	1.12458089848299	1.18859614003071
1329	101	Quadratic	Logit	UPP_ModEff	both	1.10139914385914	1.1238041754346
1330	101	Quadratic	Logit	UPP_AvgEff	both	1.10139914385914	1.1609874569174
1331	101	Quadratic	Logit	UPP_FOA	own	1.10139914385914	1.06963062825638
1332	101	Quadratic	Logit	UPP_FOA	both	1.10139914385914	1.10523939587455
1333	101	Quadratic	Logit	UPP_AvgEff	own	1.10139914385914	1.13869775692286
1334	101	Quadratic	Logit	UPP_NoEff	both	1.10139914385914	1.18859614003071
1335	101	Quadratic	Logit	UPP_ModEff	own	1.10139914385914	1.08257478373461
1336	101	Quadratic	Logit	UPP_NoEff	own	1.10139914385914	1.18859614003071
1337	101	Quadratic	LogLin	UPP_ModEff	both	1.76539238640592	1.1238041754346
1338	101	Quadratic	LogLin	UPP_AvgEff	both	1.76539238640592	1.1609874569174
1339	101	Quadratic	LogLin	UPP_FOA	own	1.76539238640592	1.4624298868338
1340	101	Quadratic	LogLin	UPP_FOA	both	1.76539238640592	1.72754642960232
1341	101	Quadratic	LogLin	UPP_AvgEff	own	1.76539238640592	1.13869775692286
1342	101	Quadratic	LogLin	UPP_NoEff	both	1.76539238640592	1.18859614003071
1343	101	Quadratic	LogLin	UPP_ModEff	own	1.76539238640592	1.08257478373461
1344	101	Quadratic	LogLin	UPP_NoEff	own	1.76539238640592	1.18859614003071
1345	1010	Curvature	AIDS	UPP_FOA	both	1.01455885641698	1.01477009798032
1346	1010	Curvature	AIDS	UPP_NoEff	both	1.01455885641698	1.14075141952633
1347	1010	Curvature	AIDS	UPP_FOA	own	1.01455885641698	0.97138679855547
1348	1010	Curvature	AIDS	UPP_NoEff	own	1.01455885641698	1.14075141952633
1349	1010	Curvature	AIDS	UPP_ModEff	both	1.01455885641698	1.00377362113332
1350	1010	Curvature	AIDS	UPP_ModEff	own	1.01455885641698	0.979052590195274
1351	1010	Curvature	AIDS	UPP_AvgEff	both	1.01455885641698	1.03473421544735
1352	1010	Curvature	AIDS	UPP_AvgEff	own	1.01455885641698	0.977067367653723
1353	1010	Curvature	Linear	UPP_FOA	both	1.00664634950922	1.00664634949775
1354	1010	Curvature	Linear	UPP_NoEff	both	1.00664634950922	1.14075141952633
1355	1010	Curvature	Linear	UPP_FOA	own	1.00664634950922	0.986617951220694
1356	1010	Curvature	Linear	UPP_NoEff	own	1.00664634950922	1.14075141952633
1357	1010	Curvature	Linear	UPP_ModEff	both	1.00664634950922	1.00377362113332
1358	1010	Curvature	Linear	UPP_ModEff	own	1.00664634950922	0.979052590195274
1359	1010	Curvature	Linear	UPP_AvgEff	both	1.00664634950922	1.03473421544735
1360	1010	Curvature	Linear	UPP_AvgEff	own	1.00664634950922	0.977067367653723
1361	1010	Curvature	Logit	UPP_FOA	both	1.00353357224271	1.00366651979918
1362	1010	Curvature	Logit	UPP_NoEff	both	1.00353357224271	1.14075141952633
1363	1010	Curvature	Logit	UPP_FOA	own	1.00353357224271	0.981606382036313
1364	1010	Curvature	Logit	UPP_NoEff	own	1.00353357224271	1.14075141952633
1365	1010	Curvature	Logit	UPP_ModEff	both	1.00353357224271	1.00377362113332
1366	1010	Curvature	Logit	UPP_ModEff	own	1.00353357224271	0.979052590195274
1367	1010	Curvature	Logit	UPP_AvgEff	both	1.00353357224271	1.03473421544735
1368	1010	Curvature	Logit	UPP_AvgEff	own	1.00353357224271	0.977067367653723
1369	1010	Curvature	LogLin	UPP_FOA	both	1.02425185344089	1.36528900206429
1370	1010	Curvature	LogLin	UPP_NoEff	both	1.02425185344089	1.14075141952633
1371	1010	Curvature	LogLin	UPP_FOA	own	1.02425185344089	1.28988589341534
1372	1010	Curvature	LogLin	UPP_NoEff	own	1.02425185344089	1.14075141952633
1373	1010	Curvature	LogLin	UPP_ModEff	both	1.02425185344089	1.00377362113332
1374	1010	Curvature	LogLin	UPP_ModEff	own	1.02425185344089	0.979052590195274
1375	1010	Curvature	LogLin	UPP_AvgEff	both	1.02425185344089	1.03473421544735
1376	1010	Curvature	LogLin	UPP_AvgEff	own	1.02425185344089	0.977067367653723
1377	1010	GenLeo	AIDS	UPP_NoEff	own	0.810192362969783	1.14075141952633
1378	1010	GenLeo	AIDS	UPP_FOA	own	0.810192362969783	0.733395611653602
1379	1010	GenLeo	AIDS	UPP_ModEff	both	0.810192362969783	0.857806234876695
1380	1010	GenLeo	AIDS	UPP_ModEff	own	0.810192362969783	0.80674177957404
1381	1010	GenLeo	AIDS	UPP_FOA	both	0.810192362969783	0.823070618238552
1382	1010	GenLeo	AIDS	UPP_AvgEff	own	0.810192362969783	0.974234725293922
1383	1010	GenLeo	AIDS	UPP_NoEff	both	0.810192362969783	1.14075141952633
1384	1010	GenLeo	AIDS	UPP_AvgEff	both	0.810192362969783	1.03289952954053
1385	1010	GenLeo	Linear	UPP_NoEff	own	0.917910089288431	1.14075141952633
1386	1010	GenLeo	Linear	UPP_FOA	own	0.917910089288431	0.876538867723941
1387	1010	GenLeo	Linear	UPP_ModEff	both	0.917910089288431	0.857806234876695
1388	1010	GenLeo	Linear	UPP_ModEff	own	0.917910089288431	0.80674177957404
1389	1010	GenLeo	Linear	UPP_FOA	both	0.917910089288431	0.917910089303061
1390	1010	GenLeo	Linear	UPP_AvgEff	own	0.917910089288431	0.974234725293922
1391	1010	GenLeo	Linear	UPP_NoEff	both	0.917910089288431	1.14075141952633
1392	1010	GenLeo	Linear	UPP_AvgEff	both	0.917910089288431	1.03289952954053
1393	1010	GenLeo	Logit	UPP_NoEff	own	0.880047134096228	1.14075141952633
1394	1010	GenLeo	Logit	UPP_FOA	own	0.880047134096228	0.833084731553317
1395	1010	GenLeo	Logit	UPP_ModEff	both	0.880047134096228	0.857806234876695
1396	1010	GenLeo	Logit	UPP_ModEff	own	0.880047134096228	0.80674177957404
1397	1010	GenLeo	Logit	UPP_FOA	both	0.880047134096228	0.876383946392453
1398	1010	GenLeo	Logit	UPP_AvgEff	own	0.880047134096228	0.974234725293922
1399	1010	GenLeo	Logit	UPP_NoEff	both	0.880047134096228	1.14075141952633
1400	1010	GenLeo	Logit	UPP_AvgEff	both	0.880047134096228	1.03289952954053
1401	1010	GenLeo	LogLin	UPP_NoEff	own	0.683839607188173	1.14075141952633
1402	1010	GenLeo	LogLin	UPP_FOA	own	0.683839607188173	1.0070286017733
1403	1010	GenLeo	LogLin	UPP_ModEff	both	0.683839607188173	0.857806234876695
1404	1010	GenLeo	LogLin	UPP_ModEff	own	0.683839607188173	0.80674177957404
1405	1010	GenLeo	LogLin	UPP_FOA	both	0.683839607188173	1.16278337919075
1406	1010	GenLeo	LogLin	UPP_AvgEff	own	0.683839607188173	0.974234725293922
1407	1010	GenLeo	LogLin	UPP_NoEff	both	0.683839607188173	1.14075141952633
1408	1010	GenLeo	LogLin	UPP_AvgEff	both	0.683839607188173	1.03289952954053
1409	1010	Quadratic	AIDS	UPP_ModEff	both	1.12108127120663	1.08904581582713
1410	1010	Quadratic	AIDS	UPP_FOA	both	1.12108127120663	1.12468250928385
1411	1010	Quadratic	AIDS	UPP_AvgEff	own	1.12108127120663	1.09085303641848
1412	1010	Quadratic	AIDS	UPP_NoEff	both	1.12108127120663	1.14075141952633
1413	1010	Quadratic	AIDS	UPP_AvgEff	both	1.12108127120663	1.1084325283171
1414	1010	Quadratic	AIDS	UPP_FOA	own	1.12108127120663	1.10831298517829
1415	1010	Quadratic	AIDS	UPP_NoEff	own	1.12108127120663	1.14075141952633
1416	1010	Quadratic	AIDS	UPP_ModEff	own	1.12108127120663	1.07971426105173
1417	1010	Quadratic	Linear	UPP_ModEff	both	1.05848488585627	1.08904581582713
1418	1010	Quadratic	Linear	UPP_FOA	both	1.05848488585627	1.05848488582954
1419	1010	Quadratic	Linear	UPP_AvgEff	own	1.05848488585627	1.09085303641848
1420	1010	Quadratic	Linear	UPP_NoEff	both	1.05848488585627	1.14075141952633
1421	1010	Quadratic	Linear	UPP_AvgEff	both	1.05848488585627	1.1084325283171
1422	1010	Quadratic	Linear	UPP_FOA	own	1.05848488585627	1.05092467945893
1423	1010	Quadratic	Linear	UPP_NoEff	own	1.05848488585627	1.14075141952633
1424	1010	Quadratic	Linear	UPP_ModEff	own	1.05848488585627	1.07971426105173
1425	1010	Quadratic	Logit	UPP_ModEff	both	1.07970706649584	1.08904581582713
1426	1010	Quadratic	Logit	UPP_FOA	both	1.07970706649584	1.0794883480941
1427	1010	Quadratic	Logit	UPP_AvgEff	own	1.07970706649584	1.09085303641848
1428	1010	Quadratic	Logit	UPP_NoEff	both	1.07970706649584	1.14075141952633
1429	1010	Quadratic	Logit	UPP_AvgEff	both	1.07970706649584	1.1084325283171
1430	1010	Quadratic	Logit	UPP_FOA	own	1.07970706649584	1.07089237007475
1431	1010	Quadratic	Logit	UPP_NoEff	own	1.07970706649584	1.14075141952633
1432	1010	Quadratic	Logit	UPP_ModEff	own	1.07970706649584	1.07971426105173
1433	1010	Quadratic	LogLin	UPP_ModEff	both	1.22311613458644	1.08904581582713
1434	1010	Quadratic	LogLin	UPP_FOA	both	1.22311613458644	1.63593839203742
1435	1010	Quadratic	LogLin	UPP_AvgEff	own	1.22311613458644	1.09085303641848
1436	1010	Quadratic	LogLin	UPP_NoEff	both	1.22311613458644	1.14075141952633
1437	1010	Quadratic	LogLin	UPP_AvgEff	both	1.22311613458644	1.1084325283171
1438	1010	Quadratic	LogLin	UPP_FOA	own	1.22311613458644	1.60747565355549
1439	1010	Quadratic	LogLin	UPP_NoEff	own	1.22311613458644	1.14075141952633
1440	1010	Quadratic	LogLin	UPP_ModEff	own	1.22311613458644	1.07971426105173
1441	1011	Curvature	AIDS	UPP_NoEff	own	0.975056205465229	1.02223867958323
1442	1011	Curvature	AIDS	UPP_NoEff	both	0.975056205465229	1.02223867958323
1443	1011	Curvature	AIDS	UPP_FOA	own	0.975056205465229	0.953000262043637
1444	1011	Curvature	AIDS	UPP_AvgEff	both	0.975056205465229	0.872422840184807
1445	1011	Curvature	AIDS	UPP_ModEff	both	0.975056205465229	0.9896345884689
1446	1011	Curvature	AIDS	UPP_ModEff	own	0.975056205465229	0.965675582296292
1447	1011	Curvature	AIDS	UPP_AvgEff	own	0.975056205465229	0.858554627710621
1448	1011	Curvature	AIDS	UPP_FOA	both	0.975056205465229	0.977842561888887
1449	1011	Curvature	Linear	UPP_NoEff	own	0.986648525847786	1.02223867958323
1450	1011	Curvature	Linear	UPP_NoEff	both	0.986648525847786	1.02223867958323
1451	1011	Curvature	Linear	UPP_FOA	own	0.986648525847786	0.972815103960363
1452	1011	Curvature	Linear	UPP_AvgEff	both	0.986648525847786	0.872422840184807
1453	1011	Curvature	Linear	UPP_ModEff	both	0.986648525847786	0.9896345884689
1454	1011	Curvature	Linear	UPP_ModEff	own	0.986648525847786	0.965675582296292
1455	1011	Curvature	Linear	UPP_AvgEff	own	0.986648525847786	0.858554627710621
1456	1011	Curvature	Linear	UPP_FOA	both	0.986648525847786	0.986648525418637
1457	1011	Curvature	Logit	UPP_NoEff	own	0.995241259114741	1.02223867958323
1458	1011	Curvature	Logit	UPP_NoEff	both	0.995241259114741	1.02223867958323
1459	1011	Curvature	Logit	UPP_FOA	own	0.995241259114741	0.981081060300366
1460	1011	Curvature	Logit	UPP_AvgEff	both	0.995241259114741	0.872422840184807
1461	1011	Curvature	Logit	UPP_ModEff	both	0.995241259114741	0.9896345884689
1462	1011	Curvature	Logit	UPP_ModEff	own	0.995241259114741	0.965675582296292
1463	1011	Curvature	Logit	UPP_AvgEff	own	0.995241259114741	0.858554627710621
1464	1011	Curvature	Logit	UPP_FOA	both	0.995241259114741	0.99753195892986
1465	1011	Curvature	LogLin	UPP_NoEff	own	0.960989120971962	1.02223867958323
1466	1011	Curvature	LogLin	UPP_NoEff	both	0.960989120971962	1.02223867958323
1467	1011	Curvature	LogLin	UPP_FOA	own	0.960989120971962	1.13104387981329
1468	1011	Curvature	LogLin	UPP_AvgEff	both	0.960989120971962	0.872422840184807
1469	1011	Curvature	LogLin	UPP_ModEff	both	0.960989120971962	0.9896345884689
1470	1011	Curvature	LogLin	UPP_ModEff	own	0.960989120971962	0.965675582296292
1471	1011	Curvature	LogLin	UPP_AvgEff	own	0.960989120971962	0.858554627710621
1472	1011	Curvature	LogLin	UPP_FOA	both	0.960989120971962	1.1735354610875
1473	1011	GenLeo	AIDS	UPP_FOA	both	0.913275021254741	0.936557434143951
1474	1011	GenLeo	AIDS	UPP_ModEff	own	0.913275021254741	0.910679373841962
1475	1011	GenLeo	AIDS	UPP_AvgEff	own	0.913275021254741	0.855721985350821
1476	1011	GenLeo	AIDS	UPP_AvgEff	both	0.913275021254741	0.869830194853793
1477	1011	GenLeo	AIDS	UPP_NoEff	both	0.913275021254741	1.02223867958323
1478	1011	GenLeo	AIDS	UPP_NoEff	own	0.913275021254741	1.02223867958323
1479	1011	GenLeo	AIDS	UPP_ModEff	both	0.913275021254741	0.957933683154407
1480	1011	GenLeo	AIDS	UPP_FOA	own	0.913275021254741	0.887550544275963
1481	1011	GenLeo	Linear	UPP_FOA	both	0.95654181147461	0.956541810288795
1482	1011	GenLeo	Linear	UPP_ModEff	own	0.95654181147461	0.910679373841962
1483	1011	GenLeo	Linear	UPP_AvgEff	own	0.95654181147461	0.855721985350821
1484	1011	GenLeo	Linear	UPP_AvgEff	both	0.95654181147461	0.869830194853793
1485	1011	GenLeo	Linear	UPP_NoEff	both	0.95654181147461	1.02223867958323
1486	1011	GenLeo	Linear	UPP_NoEff	own	0.95654181147461	1.02223867958323
1487	1011	GenLeo	Linear	UPP_ModEff	both	0.95654181147461	0.957933683154407
1488	1011	GenLeo	Linear	UPP_FOA	own	0.95654181147461	0.929258175411398
1489	1011	GenLeo	Logit	UPP_FOA	both	0.995648609690091	1.00691906117391
1490	1011	GenLeo	Logit	UPP_ModEff	own	0.995648609690091	0.910679373841962
1491	1011	GenLeo	Logit	UPP_AvgEff	own	0.995648609690091	0.855721985350821
1492	1011	GenLeo	Logit	UPP_AvgEff	both	0.995648609690091	0.869830194853793
1493	1011	GenLeo	Logit	UPP_NoEff	both	0.995648609690091	1.02223867958323
1494	1011	GenLeo	Logit	UPP_NoEff	own	0.995648609690091	1.02223867958323
1495	1011	GenLeo	Logit	UPP_ModEff	both	0.995648609690091	0.957933683154407
1496	1011	GenLeo	Logit	UPP_FOA	own	0.995648609690091	0.976305695391949
1497	1011	GenLeo	LogLin	UPP_FOA	both	0.871716513080516	-46.0833233747977
1498	1011	GenLeo	LogLin	UPP_ModEff	own	0.871716513080516	0.910679373841962
1499	1011	GenLeo	LogLin	UPP_AvgEff	own	0.871716513080516	0.855721985350821
1500	1011	GenLeo	LogLin	UPP_AvgEff	both	0.871716513080516	0.869830194853793
1501	1011	GenLeo	LogLin	UPP_NoEff	both	0.871716513080516	1.02223867958323
1502	1011	GenLeo	LogLin	UPP_NoEff	own	0.871716513080516	1.02223867958323
1503	1011	GenLeo	LogLin	UPP_ModEff	both	0.871716513080516	0.957933683154407
1504	1011	GenLeo	LogLin	UPP_FOA	own	0.871716513080516	-46.167129452155
1505	1011	Quadratic	AIDS	UPP_ModEff	both	1.01682755337578	1.01358088312417
1506	1011	Quadratic	AIDS	UPP_FOA	both	1.01682755337578	1.01703978058194
1507	1011	Quadratic	AIDS	UPP_NoEff	both	1.01682755337578	1.02223867958323
1508	1011	Quadratic	AIDS	UPP_AvgEff	own	1.01682755337578	0.972340296475379
1509	1011	Quadratic	AIDS	UPP_NoEff	own	1.01682755337578	1.02223867958323
1510	1011	Quadratic	AIDS	UPP_ModEff	own	1.01682755337578	1.00721873065452
1511	1011	Quadratic	AIDS	UPP_AvgEff	both	1.01682755337578	0.976567961731347
1512	1011	Quadratic	AIDS	UPP_FOA	own	1.01682755337578	1.01044413004062
1513	1011	Quadratic	Linear	UPP_ModEff	both	1.00939059729117	1.01358088312417
1514	1011	Quadratic	Linear	UPP_FOA	both	1.00939059729117	1.00939059743359
1515	1011	Quadratic	Linear	UPP_NoEff	both	1.00939059729117	1.02223867958323
1516	1011	Quadratic	Linear	UPP_AvgEff	own	1.00939059729117	0.972340296475379
1517	1011	Quadratic	Linear	UPP_NoEff	own	1.00939059729117	1.02223867958323
1518	1011	Quadratic	Linear	UPP_ModEff	own	1.00939059729117	1.00721873065452
1519	1011	Quadratic	Linear	UPP_AvgEff	both	1.00939059729117	0.976567961731347
1520	1011	Quadratic	Linear	UPP_FOA	own	1.00939059729117	1.00571722568101
1521	1011	Quadratic	Logit	UPP_ModEff	both	1.00993245005358	1.01358088312417
1522	1011	Quadratic	Logit	UPP_FOA	both	1.00993245005358	1.01010812452695
1523	1011	Quadratic	Logit	UPP_NoEff	both	1.00993245005358	1.02223867958323
1524	1011	Quadratic	Logit	UPP_AvgEff	own	1.00993245005358	0.972340296475379
1525	1011	Quadratic	Logit	UPP_NoEff	own	1.00993245005358	1.02223867958323
1526	1011	Quadratic	Logit	UPP_ModEff	own	1.00993245005358	1.00721873065452
1527	1011	Quadratic	Logit	UPP_AvgEff	both	1.00993245005358	0.976567961731347
1528	1011	Quadratic	Logit	UPP_FOA	own	1.00993245005358	1.00553925694532
1529	1011	Quadratic	LogLin	UPP_ModEff	both	1.0284240460003	1.01358088312417
1530	1011	Quadratic	LogLin	UPP_FOA	both	1.0284240460003	1.01715690426248
1531	1011	Quadratic	LogLin	UPP_NoEff	both	1.0284240460003	1.02223867958323
1532	1011	Quadratic	LogLin	UPP_AvgEff	own	1.0284240460003	0.972340296475379
1533	1011	Quadratic	LogLin	UPP_NoEff	own	1.0284240460003	1.02223867958323
1534	1011	Quadratic	LogLin	UPP_ModEff	own	1.0284240460003	1.00721873065452
1535	1011	Quadratic	LogLin	UPP_AvgEff	both	1.0284240460003	0.976567961731347
1536	1011	Quadratic	LogLin	UPP_FOA	own	1.0284240460003	1.00587355148919
1537	1012	Curvature	AIDS	UPP_NoEff	own	0.919256863491789	1.13735380708538
1538	1012	Curvature	AIDS	UPP_ModEff	both	0.919256863491789	0.937401552321628
1539	1012	Curvature	AIDS	UPP_AvgEff	both	0.919256863491789	1.02164131307382
1540	1012	Curvature	AIDS	UPP_FOA	own	0.919256863491789	0.877546412739852
1541	1012	Curvature	AIDS	UPP_ModEff	own	0.919256863491789	0.912615492973686
1542	1012	Curvature	AIDS	UPP_NoEff	both	0.919256863491789	1.13735380708538
1543	1012	Curvature	AIDS	UPP_FOA	both	0.919256863491789	0.921786294112394
1544	1012	Curvature	AIDS	UPP_AvgEff	own	0.919256863491789	0.973669755212776
1545	1012	Curvature	Linear	UPP_NoEff	own	0.964423347752126	1.13735380708538
1546	1012	Curvature	Linear	UPP_ModEff	both	0.964423347752126	0.937401552321628
1547	1012	Curvature	Linear	UPP_AvgEff	both	0.964423347752126	1.02164131307382
1548	1012	Curvature	Linear	UPP_FOA	own	0.964423347752126	0.943435415954509
1549	1012	Curvature	Linear	UPP_ModEff	own	0.964423347752126	0.912615492973686
1550	1012	Curvature	Linear	UPP_NoEff	both	0.964423347752126	1.13735380708538
1551	1012	Curvature	Linear	UPP_FOA	both	0.964423347752126	0.964423347782768
1552	1012	Curvature	Linear	UPP_AvgEff	own	0.964423347752126	0.973669755212776
1553	1012	Curvature	Logit	UPP_NoEff	own	0.942790425764197	1.13735380708538
1554	1012	Curvature	Logit	UPP_ModEff	both	0.942790425764197	0.937401552321628
1555	1012	Curvature	Logit	UPP_AvgEff	both	0.942790425764197	1.02164131307382
1556	1012	Curvature	Logit	UPP_FOA	own	0.942790425764197	0.918596359715391
1557	1012	Curvature	Logit	UPP_ModEff	own	0.942790425764197	0.912615492973686
1558	1012	Curvature	Logit	UPP_NoEff	both	0.942790425764197	1.13735380708538
1559	1012	Curvature	Logit	UPP_FOA	both	0.942790425764197	0.942425296445053
1560	1012	Curvature	Logit	UPP_AvgEff	own	0.942790425764197	0.973669755212776
1561	1012	Curvature	LogLin	UPP_NoEff	own	0.856060028528599	1.13735380708538
1562	1012	Curvature	LogLin	UPP_ModEff	both	0.856060028528599	0.937401552321628
1563	1012	Curvature	LogLin	UPP_AvgEff	both	0.856060028528599	1.02164131307382
1564	1012	Curvature	LogLin	UPP_FOA	own	0.856060028528599	0.205128337483011
1565	1012	Curvature	LogLin	UPP_ModEff	own	0.856060028528599	0.912615492973686
1566	1012	Curvature	LogLin	UPP_NoEff	both	0.856060028528599	1.13735380708538
1567	1012	Curvature	LogLin	UPP_FOA	both	0.856060028528599	0.281646126267475
1568	1012	Curvature	LogLin	UPP_AvgEff	own	0.856060028528599	0.973669755212776
1569	1012	GenLeo	AIDS	UPP_ModEff	own	0.585031415287622	0.682787390031292
1570	1012	GenLeo	AIDS	UPP_AvgEff	both	0.585031415287622	1.01963884485321
1571	1012	GenLeo	AIDS	UPP_FOA	own	0.585031415287622	0.554738335461873
1572	1012	GenLeo	AIDS	UPP_NoEff	own	0.585031415287622	1.13735380708538
1573	1012	GenLeo	AIDS	UPP_ModEff	both	0.585031415287622	0.732920854079102
1574	1012	GenLeo	AIDS	UPP_NoEff	both	0.585031415287622	1.13735380708538
1575	1012	GenLeo	AIDS	UPP_AvgEff	own	0.585031415287622	0.970837112852976
1576	1012	GenLeo	AIDS	UPP_FOA	both	0.585031415287622	0.64315611298996
1577	1012	GenLeo	Linear	UPP_ModEff	own	0.837117316580106	0.682787390031292
1578	1012	GenLeo	Linear	UPP_AvgEff	both	0.837117316580106	1.01963884485321
1579	1012	GenLeo	Linear	UPP_FOA	own	0.837117316580106	0.794666126210894
1580	1012	GenLeo	Linear	UPP_NoEff	own	0.837117316580106	1.13735380708538
1581	1012	GenLeo	Linear	UPP_ModEff	both	0.837117316580106	0.732920854079102
1582	1012	GenLeo	Linear	UPP_NoEff	both	0.837117316580106	1.13735380708538
1583	1012	GenLeo	Linear	UPP_AvgEff	own	0.837117316580106	0.970837112852976
1584	1012	GenLeo	Linear	UPP_FOA	both	0.837117316580106	0.837117316655465
1585	1012	GenLeo	Logit	UPP_ModEff	own	0.760898419815206	0.682787390031292
1586	1012	GenLeo	Logit	UPP_AvgEff	both	0.760898419815206	1.01963884485321
1587	1012	GenLeo	Logit	UPP_FOA	own	0.760898419815206	0.707701500203108
1588	1012	GenLeo	Logit	UPP_NoEff	own	0.760898419815206	1.13735380708538
1589	1012	GenLeo	Logit	UPP_ModEff	both	0.760898419815206	0.732920854079102
1590	1012	GenLeo	Logit	UPP_NoEff	both	0.760898419815206	1.13735380708538
1591	1012	GenLeo	Logit	UPP_AvgEff	own	0.760898419815206	0.970837112852976
1592	1012	GenLeo	Logit	UPP_FOA	both	0.760898419815206	0.754036557867815
1593	1012	GenLeo	LogLin	UPP_ModEff	own	0.354489573510963	0.682787390031292
1594	1012	GenLeo	LogLin	UPP_AvgEff	both	0.354489573510963	1.01963884485321
1595	1012	GenLeo	LogLin	UPP_FOA	own	0.354489573510963	2.04226695578405
1596	1012	GenLeo	LogLin	UPP_NoEff	own	0.354489573510963	1.13735380708538
1597	1012	GenLeo	LogLin	UPP_ModEff	both	0.354489573510963	0.732920854079102
1598	1012	GenLeo	LogLin	UPP_NoEff	both	0.354489573510963	1.13735380708538
1599	1012	GenLeo	LogLin	UPP_AvgEff	own	0.354489573510963	0.970837112852976
1600	1012	GenLeo	LogLin	UPP_FOA	both	0.354489573510963	2.19703547946074
1601	1012	Quadratic	AIDS	UPP_ModEff	both	1.09351881323601	1.06572434916096
1602	1012	Quadratic	AIDS	UPP_NoEff	own	1.09351881323601	1.13735380708538
1603	1012	Quadratic	AIDS	UPP_ModEff	own	1.09351881323601	1.05684516949243
1604	1012	Quadratic	AIDS	UPP_AvgEff	both	1.09351881323601	1.10207934820867
1605	1012	Quadratic	AIDS	UPP_FOA	both	1.09351881323601	1.09561684850731
1606	1012	Quadratic	AIDS	UPP_NoEff	both	1.09351881323601	1.13735380708538
1607	1012	Quadratic	AIDS	UPP_FOA	own	1.09351881323601	1.07964742515444
1608	1012	Quadratic	AIDS	UPP_AvgEff	own	1.09351881323601	1.08745542397753
1609	1012	Quadratic	Linear	UPP_ModEff	both	1.04431482951503	1.06572434916096
1610	1012	Quadratic	Linear	UPP_NoEff	own	1.04431482951503	1.13735380708538
1611	1012	Quadratic	Linear	UPP_ModEff	own	1.04431482951503	1.05684516949243
1612	1012	Quadratic	Linear	UPP_AvgEff	both	1.04431482951503	1.10207934820867
1613	1012	Quadratic	Linear	UPP_FOA	both	1.04431482951503	1.04431482951761
1614	1012	Quadratic	Linear	UPP_NoEff	both	1.04431482951503	1.13735380708538
1615	1012	Quadratic	Linear	UPP_FOA	own	1.04431482951503	1.03679626374005
1616	1012	Quadratic	Linear	UPP_AvgEff	own	1.04431482951503	1.08745542397753
1617	1012	Quadratic	Logit	UPP_ModEff	both	1.06223937123895	1.06572434916096
1618	1012	Quadratic	Logit	UPP_NoEff	own	1.06223937123895	1.13735380708538
1619	1012	Quadratic	Logit	UPP_ModEff	own	1.06223937123895	1.05684516949243
1620	1012	Quadratic	Logit	UPP_AvgEff	both	1.06223937123895	1.10207934820867
1621	1012	Quadratic	Logit	UPP_FOA	both	1.06223937123895	1.06219607060211
1622	1012	Quadratic	Logit	UPP_NoEff	both	1.06223937123895	1.13735380708538
1623	1012	Quadratic	Logit	UPP_FOA	own	1.06223937123895	1.05343543937347
1624	1012	Quadratic	Logit	UPP_AvgEff	own	1.06223937123895	1.08745542397753
1625	1012	Quadratic	LogLin	UPP_ModEff	both	1.17082286019451	1.06572434916096
1626	1012	Quadratic	LogLin	UPP_NoEff	own	1.17082286019451	1.13735380708538
1627	1012	Quadratic	LogLin	UPP_ModEff	own	1.17082286019451	1.05684516949243
1628	1012	Quadratic	LogLin	UPP_AvgEff	both	1.17082286019451	1.10207934820867
1629	1012	Quadratic	LogLin	UPP_FOA	both	1.17082286019451	1.30536394658106
1630	1012	Quadratic	LogLin	UPP_NoEff	both	1.17082286019451	1.13735380708538
1631	1012	Quadratic	LogLin	UPP_FOA	own	1.17082286019451	1.27795276415312
1632	1012	Quadratic	LogLin	UPP_AvgEff	own	1.17082286019451	1.08745542397753
1633	1013	Curvature	AIDS	UPP_NoEff	own	1.05050754919523	1.14840327715203
1634	1013	Curvature	AIDS	UPP_AvgEff	both	1.05050754919523	1.03991616869352
1635	1013	Curvature	AIDS	UPP_ModEff	both	1.05050754919523	1.02319920357182
1636	1013	Curvature	AIDS	UPP_ModEff	own	1.05050754919523	0.974686299363876
1637	1013	Curvature	AIDS	UPP_AvgEff	own	1.05050754919523	0.984719225279421
1638	1013	Curvature	AIDS	UPP_NoEff	both	1.05050754919523	1.14840327715203
1639	1013	Curvature	AIDS	UPP_FOA	own	1.05050754919523	0.951223172828003
1640	1013	Curvature	AIDS	UPP_FOA	both	1.05050754919523	1.05126909209504
1641	1013	Curvature	Linear	UPP_NoEff	own	1.02274497336163	1.14840327715203
1642	1013	Curvature	Linear	UPP_AvgEff	both	1.02274497336163	1.03991616869352
1643	1013	Curvature	Linear	UPP_ModEff	both	1.02274497336163	1.02319920357182
1644	1013	Curvature	Linear	UPP_ModEff	own	1.02274497336163	0.974686299363876
1645	1013	Curvature	Linear	UPP_AvgEff	own	1.02274497336163	0.984719225279421
1646	1013	Curvature	Linear	UPP_NoEff	both	1.02274497336163	1.14840327715203
1647	1013	Curvature	Linear	UPP_FOA	own	1.02274497336163	0.978499661979839
1648	1013	Curvature	Linear	UPP_FOA	both	1.02274497336163	1.02274497328791
1649	1013	Curvature	Logit	UPP_NoEff	own	1.02004719427519	1.14840327715203
1650	1013	Curvature	Logit	UPP_AvgEff	both	1.02004719427519	1.03991616869352
1651	1013	Curvature	Logit	UPP_ModEff	both	1.02004719427519	1.02319920357182
1652	1013	Curvature	Logit	UPP_ModEff	own	1.02004719427519	0.974686299363876
1653	1013	Curvature	Logit	UPP_AvgEff	own	1.02004719427519	0.984719225279421
1654	1013	Curvature	Logit	UPP_NoEff	both	1.02004719427519	1.14840327715203
1655	1013	Curvature	Logit	UPP_FOA	own	1.02004719427519	0.978494916187797
1656	1013	Curvature	Logit	UPP_FOA	both	1.02004719427519	1.02025232928399
1657	1013	Curvature	LogLin	UPP_NoEff	own	1.09937861293872	1.14840327715203
1658	1013	Curvature	LogLin	UPP_AvgEff	both	1.09937861293872	1.03991616869352
1659	1013	Curvature	LogLin	UPP_ModEff	both	1.09937861293872	1.02319920357182
1660	1013	Curvature	LogLin	UPP_ModEff	own	1.09937861293872	0.974686299363876
1661	1013	Curvature	LogLin	UPP_AvgEff	own	1.09937861293872	0.984719225279421
1662	1013	Curvature	LogLin	UPP_NoEff	both	1.09937861293872	1.14840327715203
1663	1013	Curvature	LogLin	UPP_FOA	own	1.09937861293872	0.922275551255909
1664	1013	Curvature	LogLin	UPP_FOA	both	1.09937861293872	1.1177311369862
1665	1013	GenLeo	AIDS	UPP_FOA	own	0.821614383095494	0.637889710947991
1666	1013	GenLeo	AIDS	UPP_NoEff	own	0.821614383095494	1.14840327715203
1667	1013	GenLeo	AIDS	UPP_AvgEff	own	0.821614383095494	0.981886582919621
1668	1013	GenLeo	AIDS	UPP_NoEff	both	0.821614383095494	1.14840327715203
1669	1013	GenLeo	AIDS	UPP_ModEff	own	0.821614383095494	0.809661048997243
1670	1013	GenLeo	AIDS	UPP_AvgEff	both	0.821614383095494	1.03803873973575
1671	1013	GenLeo	AIDS	UPP_FOA	both	0.821614383095494	0.829196807787587
1672	1013	GenLeo	AIDS	UPP_ModEff	both	0.821614383095494	0.904259570540127
1673	1013	GenLeo	Linear	UPP_FOA	own	0.92461137088805	0.838334511267699
1674	1013	GenLeo	Linear	UPP_NoEff	own	0.92461137088805	1.14840327715203
1675	1013	GenLeo	Linear	UPP_AvgEff	own	0.92461137088805	0.981886582919621
1676	1013	GenLeo	Linear	UPP_NoEff	both	0.92461137088805	1.14840327715203
1677	1013	GenLeo	Linear	UPP_ModEff	own	0.92461137088805	0.809661048997243
1678	1013	GenLeo	Linear	UPP_AvgEff	both	0.92461137088805	1.03803873973575
1679	1013	GenLeo	Linear	UPP_FOA	both	0.92461137088805	0.92461137106995
1680	1013	GenLeo	Linear	UPP_ModEff	both	0.92461137088805	0.904259570540127
1681	1013	GenLeo	Logit	UPP_FOA	own	0.92307964995652	0.846418251209843
1682	1013	GenLeo	Logit	UPP_NoEff	own	0.92307964995652	1.14840327715203
1683	1013	GenLeo	Logit	UPP_AvgEff	own	0.92307964995652	0.981886582919621
1684	1013	GenLeo	Logit	UPP_NoEff	both	0.92307964995652	1.14840327715203
1685	1013	GenLeo	Logit	UPP_ModEff	own	0.92307964995652	0.809661048997243
1686	1013	GenLeo	Logit	UPP_AvgEff	both	0.92307964995652	1.03803873973575
1687	1013	GenLeo	Logit	UPP_FOA	both	0.92307964995652	0.922623860185806
1688	1013	GenLeo	Logit	UPP_ModEff	both	0.92307964995652	0.904259570540127
1689	1013	GenLeo	LogLin	UPP_FOA	own	0.658709115744472	0.363332281811467
1690	1013	GenLeo	LogLin	UPP_NoEff	own	0.658709115744472	1.14840327715203
1691	1013	GenLeo	LogLin	UPP_AvgEff	own	0.658709115744472	0.981886582919621
1692	1013	GenLeo	LogLin	UPP_NoEff	both	0.658709115744472	1.14840327715203
1693	1013	GenLeo	LogLin	UPP_ModEff	own	0.658709115744472	0.809661048997243
1694	1013	GenLeo	LogLin	UPP_AvgEff	both	0.658709115744472	1.03803873973575
1695	1013	GenLeo	LogLin	UPP_FOA	both	0.658709115744472	0.744464059825252
1696	1013	GenLeo	LogLin	UPP_ModEff	both	0.658709115744472	0.904259570540127
1697	1013	Quadratic	AIDS	UPP_NoEff	own	1.15402471653585	1.14840327715203
1698	1013	Quadratic	AIDS	UPP_ModEff	own	1.15402471653585	1.05413073538145
1699	1013	Quadratic	AIDS	UPP_NoEff	both	1.15402471653585	1.14840327715203
1700	1013	Quadratic	AIDS	UPP_AvgEff	both	1.15402471653585	1.11533144615692
1701	1013	Quadratic	AIDS	UPP_FOA	own	1.15402471653585	1.10501548467778
1702	1013	Quadratic	AIDS	UPP_FOA	both	1.15402471653585	1.15983101021029
1703	1013	Quadratic	AIDS	UPP_ModEff	both	1.15402471653585	1.08045766580924
1704	1013	Quadratic	AIDS	UPP_AvgEff	own	1.15402471653585	1.09850489404418
1705	1013	Quadratic	Linear	UPP_NoEff	own	1.06998725104681	1.14840327715203
1706	1013	Quadratic	Linear	UPP_ModEff	own	1.06998725104681	1.05413073538145
1707	1013	Quadratic	Linear	UPP_NoEff	both	1.06998725104681	1.14840327715203
1708	1013	Quadratic	Linear	UPP_AvgEff	both	1.06998725104681	1.11533144615692
1709	1013	Quadratic	Linear	UPP_FOA	own	1.06998725104681	1.04597625312516
1710	1013	Quadratic	Linear	UPP_FOA	both	1.06998725104681	1.06998725085003
1711	1013	Quadratic	Linear	UPP_ModEff	both	1.06998725104681	1.08045766580924
1712	1013	Quadratic	Linear	UPP_AvgEff	own	1.06998725104681	1.09850489404418
1713	1013	Quadratic	Logit	UPP_NoEff	own	1.06979958437914	1.14840327715203
1714	1013	Quadratic	Logit	UPP_ModEff	own	1.06979958437914	1.05413073538145
1715	1013	Quadratic	Logit	UPP_NoEff	both	1.06979958437914	1.14840327715203
1716	1013	Quadratic	Logit	UPP_AvgEff	both	1.06979958437914	1.11533144615692
1717	1013	Quadratic	Logit	UPP_FOA	own	1.06979958437914	1.0472601437931
1718	1013	Quadratic	Logit	UPP_FOA	both	1.06979958437914	1.07069881889046
1719	1013	Quadratic	Logit	UPP_ModEff	both	1.06979958437914	1.08045766580924
1720	1013	Quadratic	Logit	UPP_AvgEff	own	1.06979958437914	1.09850489404418
1721	1013	Quadratic	LogLin	UPP_NoEff	own	1.3115203282033	1.14840327715203
1722	1013	Quadratic	LogLin	UPP_ModEff	own	1.3115203282033	1.05413073538145
1723	1013	Quadratic	LogLin	UPP_NoEff	both	1.3115203282033	1.14840327715203
1724	1013	Quadratic	LogLin	UPP_AvgEff	both	1.3115203282033	1.11533144615692
1725	1013	Quadratic	LogLin	UPP_FOA	own	1.3115203282033	1.13237796125086
1726	1013	Quadratic	LogLin	UPP_FOA	both	1.3115203282033	1.23844758728663
1727	1013	Quadratic	LogLin	UPP_ModEff	both	1.3115203282033	1.08045766580924
1728	1013	Quadratic	LogLin	UPP_AvgEff	own	1.3115203282033	1.09850489404418
1729	1014	Curvature	AIDS	UPP_ModEff	own	0.937492020857576	0.943173345188213
1730	1014	Curvature	AIDS	UPP_AvgEff	both	0.937492020857576	0.904276213739131
1731	1014	Curvature	AIDS	UPP_NoEff	own	0.937492020857576	1.04880512985601
1732	1014	Curvature	AIDS	UPP_AvgEff	own	0.937492020857576	0.885121077983402
1733	1014	Curvature	AIDS	UPP_NoEff	both	0.937492020857576	1.04880512985601
1734	1014	Curvature	AIDS	UPP_FOA	both	0.937492020857576	0.939026198373392
1735	1014	Curvature	AIDS	UPP_ModEff	both	0.937492020857576	0.96290795981461
1736	1014	Curvature	AIDS	UPP_FOA	own	0.937492020857576	0.910295844848343
1737	1014	Curvature	Linear	UPP_ModEff	own	0.972919537529994	0.943173345188213
1738	1014	Curvature	Linear	UPP_AvgEff	both	0.972919537529994	0.904276213739131
1739	1014	Curvature	Linear	UPP_NoEff	own	0.972919537529994	1.04880512985601
1740	1014	Curvature	Linear	UPP_AvgEff	own	0.972919537529994	0.885121077983402
1741	1014	Curvature	Linear	UPP_NoEff	both	0.972919537529994	1.04880512985601
1742	1014	Curvature	Linear	UPP_FOA	both	0.972919537529994	0.972919537412062
1743	1014	Curvature	Linear	UPP_ModEff	both	0.972919537529994	0.96290795981461
1744	1014	Curvature	Linear	UPP_FOA	own	0.972919537529994	0.960306969346874
1745	1014	Curvature	Logit	UPP_ModEff	own	0.967766358265556	0.943173345188213
1746	1014	Curvature	Logit	UPP_AvgEff	both	0.967766358265556	0.904276213739131
1747	1014	Curvature	Logit	UPP_NoEff	own	0.967766358265556	1.04880512985601
1748	1014	Curvature	Logit	UPP_AvgEff	own	0.967766358265556	0.885121077983402
1749	1014	Curvature	Logit	UPP_NoEff	both	0.967766358265556	1.04880512985601
1750	1014	Curvature	Logit	UPP_FOA	both	0.967766358265556	0.968292677616406
1751	1014	Curvature	Logit	UPP_ModEff	both	0.967766358265556	0.96290795981461
1752	1014	Curvature	Logit	UPP_FOA	own	0.967766358265556	0.951344763382344
1753	1014	Curvature	LogLin	UPP_ModEff	own	0.906005143192473	0.943173345188213
1754	1014	Curvature	LogLin	UPP_AvgEff	both	0.906005143192473	0.904276213739131
1755	1014	Curvature	LogLin	UPP_NoEff	own	0.906005143192473	1.04880512985601
1756	1014	Curvature	LogLin	UPP_AvgEff	own	0.906005143192473	0.885121077983402
1757	1014	Curvature	LogLin	UPP_NoEff	both	0.906005143192473	1.04880512985601
1758	1014	Curvature	LogLin	UPP_FOA	both	0.906005143192473	0.93625000349747
1759	1014	Curvature	LogLin	UPP_ModEff	both	0.906005143192473	0.96290795981461
1760	1014	Curvature	LogLin	UPP_FOA	own	0.906005143192473	0.891071742860711
1761	1014	GenLeo	AIDS	UPP_FOA	own	0.707609730314285	0.666411796894291
1762	1014	GenLeo	AIDS	UPP_NoEff	own	0.707609730314285	1.04880512985601
1763	1014	GenLeo	AIDS	UPP_AvgEff	own	0.707609730314285	0.882288435623601
1764	1014	GenLeo	AIDS	UPP_ModEff	own	0.707609730314285	0.781552468238895
1765	1014	GenLeo	AIDS	UPP_AvgEff	both	0.707609730314285	0.901775061517366
1766	1014	GenLeo	AIDS	UPP_FOA	both	0.707609730314285	0.738417854610099
1767	1014	GenLeo	AIDS	UPP_ModEff	both	0.707609730314285	0.831481836577029
1768	1014	GenLeo	AIDS	UPP_NoEff	both	0.707609730314285	1.04880512985601
1769	1014	GenLeo	Linear	UPP_FOA	own	0.879326194274193	0.847415889550222
1770	1014	GenLeo	Linear	UPP_NoEff	own	0.879326194274193	1.04880512985601
1771	1014	GenLeo	Linear	UPP_AvgEff	own	0.879326194274193	0.882288435623601
1772	1014	GenLeo	Linear	UPP_ModEff	own	0.879326194274193	0.781552468238895
1773	1014	GenLeo	Linear	UPP_AvgEff	both	0.879326194274193	0.901775061517366
1774	1014	GenLeo	Linear	UPP_FOA	both	0.879326194274193	0.879326193781559
1775	1014	GenLeo	Linear	UPP_ModEff	both	0.879326194274193	0.831481836577029
1776	1014	GenLeo	Linear	UPP_NoEff	both	0.879326194274193	1.04880512985601
1777	1014	GenLeo	Logit	UPP_FOA	own	0.863104541143283	0.830149881737786
1778	1014	GenLeo	Logit	UPP_NoEff	own	0.863104541143283	1.04880512985601
1779	1014	GenLeo	Logit	UPP_AvgEff	own	0.863104541143283	0.882288435623601
1780	1014	GenLeo	Logit	UPP_ModEff	own	0.863104541143283	0.781552468238895
1781	1014	GenLeo	Logit	UPP_AvgEff	both	0.863104541143283	0.901775061517366
1782	1014	GenLeo	Logit	UPP_FOA	both	0.863104541143283	0.87087233626024
1783	1014	GenLeo	Logit	UPP_ModEff	both	0.863104541143283	0.831481836577029
1784	1014	GenLeo	Logit	UPP_NoEff	both	0.863104541143283	1.04880512985601
1785	1014	GenLeo	LogLin	UPP_FOA	own	0.579306973693179	0.917389526698193
1786	1014	GenLeo	LogLin	UPP_NoEff	own	0.579306973693179	1.04880512985601
1787	1014	GenLeo	LogLin	UPP_AvgEff	own	0.579306973693179	0.882288435623601
1788	1014	GenLeo	LogLin	UPP_ModEff	own	0.579306973693179	0.781552468238895
1789	1014	GenLeo	LogLin	UPP_AvgEff	both	0.579306973693179	0.901775061517366
1790	1014	GenLeo	LogLin	UPP_FOA	both	0.579306973693179	1.03169234227948
1791	1014	GenLeo	LogLin	UPP_ModEff	both	0.579306973693179	0.831481836577029
1792	1014	GenLeo	LogLin	UPP_NoEff	both	0.579306973693179	1.04880512985601
1793	1014	Quadratic	AIDS	UPP_ModEff	own	1.02423071896497	1.0083516745772
1794	1014	Quadratic	AIDS	UPP_NoEff	own	1.02423071896497	1.04880512985601
1795	1014	Quadratic	AIDS	UPP_AvgEff	both	1.02423071896497	1.0047461079534
1796	1014	Quadratic	AIDS	UPP_NoEff	both	1.02423071896497	1.04880512985601
1797	1014	Quadratic	AIDS	UPP_FOA	both	1.02423071896497	1.02439083197241
1798	1014	Quadratic	AIDS	UPP_FOA	own	1.02423071896497	1.01334596300716
1799	1014	Quadratic	AIDS	UPP_AvgEff	own	1.02423071896497	0.998906746748159
1800	1014	Quadratic	AIDS	UPP_ModEff	both	1.02423071896497	1.0159093746837
1801	1014	Quadratic	Linear	UPP_ModEff	own	1.01066378116045	1.0083516745772
1802	1014	Quadratic	Linear	UPP_NoEff	own	1.01066378116045	1.04880512985601
1803	1014	Quadratic	Linear	UPP_AvgEff	both	1.01066378116045	1.0047461079534
1804	1014	Quadratic	Linear	UPP_NoEff	both	1.01066378116045	1.04880512985601
1805	1014	Quadratic	Linear	UPP_FOA	both	1.01066378116045	1.01066378119363
1806	1014	Quadratic	Linear	UPP_FOA	own	1.01066378116045	1.00583358770801
1807	1014	Quadratic	Linear	UPP_AvgEff	own	1.01066378116045	0.998906746748159
1808	1014	Quadratic	Linear	UPP_ModEff	both	1.01066378116045	1.0159093746837
1809	1014	Quadratic	Logit	UPP_ModEff	own	1.014024847606	1.0083516745772
1810	1014	Quadratic	Logit	UPP_NoEff	own	1.014024847606	1.04880512985601
1811	1014	Quadratic	Logit	UPP_AvgEff	both	1.014024847606	1.0047461079534
1812	1014	Quadratic	Logit	UPP_NoEff	both	1.014024847606	1.04880512985601
1813	1014	Quadratic	Logit	UPP_FOA	both	1.014024847606	1.01405548012071
1814	1014	Quadratic	Logit	UPP_FOA	own	1.014024847606	1.00742418437432
1815	1014	Quadratic	Logit	UPP_AvgEff	own	1.014024847606	0.998906746748159
1816	1014	Quadratic	Logit	UPP_ModEff	both	1.014024847606	1.0159093746837
1817	1014	Quadratic	LogLin	UPP_ModEff	own	1.03775570230545	1.0083516745772
1818	1014	Quadratic	LogLin	UPP_NoEff	own	1.03775570230545	1.04880512985601
1819	1014	Quadratic	LogLin	UPP_AvgEff	both	1.03775570230545	1.0047461079534
1820	1014	Quadratic	LogLin	UPP_NoEff	both	1.03775570230545	1.04880512985601
1821	1014	Quadratic	LogLin	UPP_FOA	both	1.03775570230545	1.03514474151891
1822	1014	Quadratic	LogLin	UPP_FOA	own	1.03775570230545	1.017842972435
1823	1014	Quadratic	LogLin	UPP_AvgEff	own	1.03775570230545	0.998906746748159
1824	1014	Quadratic	LogLin	UPP_ModEff	both	1.03775570230545	1.0159093746837
1825	1015	Curvature	AIDS	UPP_NoEff	own	1.76752473666137	1.19405158327958
1826	1015	Curvature	AIDS	UPP_AvgEff	own	1.76752473666137	1.03036753140698
1827	1015	Curvature	AIDS	UPP_AvgEff	both	1.76752473666137	1.11568875776791
1828	1015	Curvature	AIDS	UPP_ModEff	both	1.76752473666137	1.16096540148168
1829	1015	Curvature	AIDS	UPP_ModEff	own	1.76752473666137	1.02477882304038
1830	1015	Curvature	AIDS	UPP_FOA	own	1.76752473666137	1.19857098715634
1831	1015	Curvature	AIDS	UPP_FOA	both	1.76752473666137	2.0111908221166
1832	1015	Curvature	AIDS	UPP_NoEff	both	1.76752473666137	1.19405158327958
1833	1015	Curvature	Linear	UPP_NoEff	own	1.19277390184918	1.19405158327958
1834	1015	Curvature	Linear	UPP_AvgEff	own	1.19277390184918	1.03036753140698
1835	1015	Curvature	Linear	UPP_AvgEff	both	1.19277390184918	1.11568875776791
1836	1015	Curvature	Linear	UPP_ModEff	both	1.19277390184918	1.16096540148168
1837	1015	Curvature	Linear	UPP_ModEff	own	1.19277390184918	1.02477882304038
1838	1015	Curvature	Linear	UPP_FOA	own	1.19277390184918	1.03669949253236
1839	1015	Curvature	Linear	UPP_FOA	both	1.19277390184918	1.19277390188838
1840	1015	Curvature	Linear	UPP_NoEff	both	1.19277390184918	1.19405158327958
1841	1015	Curvature	Logit	UPP_NoEff	own	1.10523965512366	1.19405158327958
1842	1015	Curvature	Logit	UPP_AvgEff	own	1.10523965512366	1.03036753140698
1843	1015	Curvature	Logit	UPP_AvgEff	both	1.10523965512366	1.11568875776791
1844	1015	Curvature	Logit	UPP_ModEff	both	1.10523965512366	1.16096540148168
1845	1015	Curvature	Logit	UPP_ModEff	own	1.10523965512366	1.02477882304038
1846	1015	Curvature	Logit	UPP_FOA	own	1.10523965512366	1.02006982422811
1847	1015	Curvature	Logit	UPP_FOA	both	1.10523965512366	1.11513381205325
1848	1015	Curvature	Logit	UPP_NoEff	both	1.10523965512366	1.19405158327958
1849	1015	Curvature	LogLin	UPP_NoEff	own	167.794820156598	1.19405158327958
1850	1015	Curvature	LogLin	UPP_AvgEff	own	167.794820156598	1.03036753140698
1851	1015	Curvature	LogLin	UPP_AvgEff	both	167.794820156598	1.11568875776791
1852	1015	Curvature	LogLin	UPP_ModEff	both	167.794820156598	1.16096540148168
1853	1015	Curvature	LogLin	UPP_ModEff	own	167.794820156598	1.02477882304038
1854	1015	Curvature	LogLin	UPP_FOA	own	167.794820156598	34.8890687769307
1855	1015	Curvature	LogLin	UPP_FOA	both	167.794820156598	170.110891478544
1856	1015	Curvature	LogLin	UPP_NoEff	both	167.794820156598	1.19405158327958
1857	1015	GenLeo	AIDS	UPP_AvgEff	own	1.5093772429926	1.02753488904718
1858	1015	GenLeo	AIDS	UPP_ModEff	own	1.5093772429926	0.898576320766324
1859	1015	GenLeo	AIDS	UPP_FOA	own	1.5093772429926	0.242182850943421
1860	1015	GenLeo	AIDS	UPP_FOA	both	1.5093772429926	1.60747853596766
1861	1015	GenLeo	AIDS	UPP_NoEff	own	1.5093772429926	1.19405158327958
1862	1015	GenLeo	AIDS	UPP_ModEff	both	1.5093772429926	1.13629776489509
1863	1015	GenLeo	AIDS	UPP_AvgEff	both	1.5093772429926	1.114332646061
1864	1015	GenLeo	AIDS	UPP_NoEff	both	1.5093772429926	1.19405158327958
1865	1015	GenLeo	Linear	UPP_AvgEff	own	1.12221990498314	1.02753488904718
1866	1015	GenLeo	Linear	UPP_ModEff	own	1.12221990498314	0.898576320766324
1867	1015	GenLeo	Linear	UPP_FOA	own	1.12221990498314	0.849783117116786
1868	1015	GenLeo	Linear	UPP_FOA	both	1.12221990498314	1.12221990500223
1869	1015	GenLeo	Linear	UPP_NoEff	own	1.12221990498314	1.19405158327958
1870	1015	GenLeo	Linear	UPP_ModEff	both	1.12221990498314	1.13629776489509
1871	1015	GenLeo	Linear	UPP_AvgEff	both	1.12221990498314	1.114332646061
1872	1015	GenLeo	Linear	UPP_NoEff	both	1.12221990498314	1.19405158327958
1873	1015	GenLeo	Logit	UPP_AvgEff	own	1.08172329814669	1.02753488904718
1874	1015	GenLeo	Logit	UPP_ModEff	own	1.08172329814669	0.898576320766324
1875	1015	GenLeo	Logit	UPP_FOA	own	1.08172329814669	0.931823648283328
1876	1015	GenLeo	Logit	UPP_FOA	both	1.08172329814669	1.07918442089861
1877	1015	GenLeo	Logit	UPP_NoEff	own	1.08172329814669	1.19405158327958
1878	1015	GenLeo	Logit	UPP_ModEff	both	1.08172329814669	1.13629776489509
1879	1015	GenLeo	Logit	UPP_AvgEff	both	1.08172329814669	1.114332646061
1880	1015	GenLeo	Logit	UPP_NoEff	both	1.08172329814669	1.19405158327958
1881	1015	GenLeo	LogLin	UPP_AvgEff	own	107.804087966862	1.02753488904718
1882	1015	GenLeo	LogLin	UPP_ModEff	own	107.804087966862	0.898576320766324
1883	1015	GenLeo	LogLin	UPP_FOA	own	107.804087966862	-141.00041480342
1884	1015	GenLeo	LogLin	UPP_FOA	both	107.804087966862	95.036993128131
1885	1015	GenLeo	LogLin	UPP_NoEff	own	107.804087966862	1.19405158327958
1886	1015	GenLeo	LogLin	UPP_ModEff	both	107.804087966862	1.13629776489509
1887	1015	GenLeo	LogLin	UPP_AvgEff	both	107.804087966862	1.114332646061
1888	1015	GenLeo	LogLin	UPP_NoEff	both	107.804087966862	1.19405158327958
1889	1015	Quadratic	AIDS	UPP_NoEff	own	1.8363330350231	1.19405158327958
1890	1015	Quadratic	AIDS	UPP_ModEff	own	1.8363330350231	1.06034052760096
1891	1015	Quadratic	AIDS	UPP_FOA	both	1.8363330350231	2.14099425445635
1892	1015	Quadratic	AIDS	UPP_AvgEff	own	1.8363330350231	1.14415320017173
1893	1015	Quadratic	AIDS	UPP_AvgEff	both	1.8363330350231	1.17016301109395
1894	1015	Quadratic	AIDS	UPP_ModEff	both	1.8363330350231	1.16791631916313
1895	1015	Quadratic	AIDS	UPP_FOA	own	1.8363330350231	1.4920818185836
1896	1015	Quadratic	AIDS	UPP_NoEff	both	1.8363330350231	1.19405158327958
1897	1015	Quadratic	Linear	UPP_NoEff	own	1.21265481028529	1.19405158327958
1898	1015	Quadratic	Linear	UPP_ModEff	own	1.21265481028529	1.06034052760096
1899	1015	Quadratic	Linear	UPP_FOA	both	1.21265481028529	1.21265481033015
1900	1015	Quadratic	Linear	UPP_AvgEff	own	1.21265481028529	1.14415320017173
1901	1015	Quadratic	Linear	UPP_AvgEff	both	1.21265481028529	1.17016301109395
1902	1015	Quadratic	Linear	UPP_ModEff	both	1.21265481028529	1.16791631916313
1903	1015	Quadratic	Linear	UPP_FOA	own	1.21265481028529	1.08936932712589
1904	1015	Quadratic	Linear	UPP_NoEff	both	1.21265481028529	1.19405158327958
1905	1015	Quadratic	Logit	UPP_NoEff	own	1.11360602843483	1.19405158327958
1906	1015	Quadratic	Logit	UPP_ModEff	own	1.11360602843483	1.06034052760096
1907	1015	Quadratic	Logit	UPP_FOA	both	1.11360602843483	1.12925381372407
1908	1015	Quadratic	Logit	UPP_AvgEff	own	1.11360602843483	1.14415320017173
1909	1015	Quadratic	Logit	UPP_AvgEff	both	1.11360602843483	1.17016301109395
1910	1015	Quadratic	Logit	UPP_ModEff	both	1.11360602843483	1.16791631916313
1911	1015	Quadratic	Logit	UPP_FOA	own	1.11360602843483	1.05146339670408
1912	1015	Quadratic	Logit	UPP_NoEff	both	1.11360602843483	1.19405158327958
1913	1015	Quadratic	LogLin	UPP_NoEff	own	184.6991814494	1.19405158327958
1914	1015	Quadratic	LogLin	UPP_ModEff	own	184.6991814494	1.06034052760096
1915	1015	Quadratic	LogLin	UPP_FOA	both	184.6991814494	189.463860635551
1916	1015	Quadratic	LogLin	UPP_AvgEff	own	184.6991814494	1.14415320017173
1917	1015	Quadratic	LogLin	UPP_AvgEff	both	184.6991814494	1.17016301109395
1918	1015	Quadratic	LogLin	UPP_ModEff	both	184.6991814494	1.16791631916313
1919	1015	Quadratic	LogLin	UPP_FOA	own	184.6991814494	82.6501438941739
1920	1015	Quadratic	LogLin	UPP_NoEff	both	184.6991814494	1.19405158327958
1921	1016	Curvature	AIDS	UPP_AvgEff	own	1.53003131109401	1.26571293921518
1922	1016	Curvature	AIDS	UPP_NoEff	own	1.53003131109401	1.42939699108779
1923	1016	Curvature	AIDS	UPP_FOA	own	1.53003131109401	1.2348117309095
1924	1016	Curvature	AIDS	UPP_ModEff	both	1.53003131109401	1.0614867145773
1925	1016	Curvature	AIDS	UPP_ModEff	own	1.53003131109401	1.03623694858302
1926	1016	Curvature	AIDS	UPP_NoEff	both	1.53003131109401	1.42939699108779
1927	1016	Curvature	AIDS	UPP_FOA	both	1.53003131109401	1.622709657308
1928	1016	Curvature	AIDS	UPP_AvgEff	both	1.53003131109401	1.34539579936564
1929	1016	Curvature	Linear	UPP_AvgEff	own	1.04836321749649	1.26571293921518
1930	1016	Curvature	Linear	UPP_NoEff	own	1.04836321749649	1.42939699108779
1931	1016	Curvature	Linear	UPP_FOA	own	1.04836321749649	1.0210907983051
1932	1016	Curvature	Linear	UPP_ModEff	both	1.04836321749649	1.0614867145773
1933	1016	Curvature	Linear	UPP_ModEff	own	1.04836321749649	1.03623694858302
1934	1016	Curvature	Linear	UPP_NoEff	both	1.04836321749649	1.42939699108779
1935	1016	Curvature	Linear	UPP_FOA	both	1.04836321749649	1.0483632172849
1936	1016	Curvature	Linear	UPP_AvgEff	both	1.04836321749649	1.34539579936564
1937	1016	Curvature	Logit	UPP_AvgEff	own	1.05915962033903	1.26571293921518
1938	1016	Curvature	Logit	UPP_NoEff	own	1.05915962033903	1.42939699108779
1939	1016	Curvature	Logit	UPP_FOA	own	1.05915962033903	1.03431614803947
1940	1016	Curvature	Logit	UPP_ModEff	both	1.05915962033903	1.0614867145773
1941	1016	Curvature	Logit	UPP_ModEff	own	1.05915962033903	1.03623694858302
1942	1016	Curvature	Logit	UPP_NoEff	both	1.05915962033903	1.42939699108779
1943	1016	Curvature	Logit	UPP_FOA	both	1.05915962033903	1.05939410319703
1944	1016	Curvature	Logit	UPP_AvgEff	both	1.05915962033903	1.34539579936564
1945	1016	Curvature	LogLin	UPP_AvgEff	own	12.91625556395	1.26571293921518
1946	1016	Curvature	LogLin	UPP_NoEff	own	12.91625556395	1.42939699108779
1947	1016	Curvature	LogLin	UPP_FOA	own	12.91625556395	2.59960572958066
1948	1016	Curvature	LogLin	UPP_ModEff	both	12.91625556395	1.0614867145773
1949	1016	Curvature	LogLin	UPP_ModEff	own	12.91625556395	1.03623694858302
1950	1016	Curvature	LogLin	UPP_NoEff	both	12.91625556395	1.42939699108779
1951	1016	Curvature	LogLin	UPP_FOA	both	12.91625556395	9.1159586975876
1952	1016	Curvature	LogLin	UPP_AvgEff	both	12.91625556395	1.34539579936564
1953	1016	GenLeo	AIDS	UPP_ModEff	both	NA	0.407869602180753
1954	1016	GenLeo	AIDS	UPP_NoEff	own	NA	1.42939699108779
1955	1016	GenLeo	AIDS	UPP_AvgEff	own	NA	1.26288029685538
1956	1016	GenLeo	AIDS	UPP_FOA	both	NA	-1.01589675480902
1957	1016	GenLeo	AIDS	UPP_ModEff	own	NA	0.337761945033215
1958	1016	GenLeo	AIDS	UPP_FOA	own	NA	-2.06471540122558
1959	1016	GenLeo	AIDS	UPP_AvgEff	both	NA	1.34394211263671
1960	1016	GenLeo	AIDS	UPP_NoEff	both	NA	1.42939699108779
1961	1016	GenLeo	Linear	UPP_ModEff	both	0.690284796915968	0.407869602180753
1962	1016	GenLeo	Linear	UPP_NoEff	own	0.690284796915968	1.42939699108779
1963	1016	GenLeo	Linear	UPP_AvgEff	own	0.690284796915968	1.26288029685538
1964	1016	GenLeo	Linear	UPP_FOA	both	0.690284796915968	0.690284797656025
1965	1016	GenLeo	Linear	UPP_ModEff	own	0.690284796915968	0.337761945033215
1966	1016	GenLeo	Linear	UPP_FOA	own	0.690284796915968	0.614561109767079
1967	1016	GenLeo	Linear	UPP_AvgEff	both	0.690284796915968	1.34394211263671
1968	1016	GenLeo	Linear	UPP_NoEff	both	0.690284796915968	1.42939699108779
1969	1016	GenLeo	Logit	UPP_ModEff	both	0.468920671413079	0.407869602180753
1970	1016	GenLeo	Logit	UPP_NoEff	own	0.468920671413079	1.42939699108779
1971	1016	GenLeo	Logit	UPP_AvgEff	own	0.468920671413079	1.26288029685538
1972	1016	GenLeo	Logit	UPP_FOA	both	0.468920671413079	0.442236542332356
1973	1016	GenLeo	Logit	UPP_ModEff	own	0.468920671413079	0.337761945033215
1974	1016	GenLeo	Logit	UPP_FOA	own	0.468920671413079	0.375588154451955
1975	1016	GenLeo	Logit	UPP_AvgEff	both	0.468920671413079	1.34394211263671
1976	1016	GenLeo	Logit	UPP_NoEff	both	0.468920671413079	1.42939699108779
1977	1016	GenLeo	LogLin	UPP_ModEff	both	NA	0.407869602180753
1978	1016	GenLeo	LogLin	UPP_NoEff	own	NA	1.42939699108779
1979	1016	GenLeo	LogLin	UPP_AvgEff	own	NA	1.26288029685538
1980	1016	GenLeo	LogLin	UPP_FOA	both	NA	-26.8521825839611
1981	1016	GenLeo	LogLin	UPP_ModEff	own	NA	0.337761945033215
1982	1016	GenLeo	LogLin	UPP_FOA	own	NA	-44.9452706480964
1983	1016	GenLeo	LogLin	UPP_AvgEff	both	NA	1.34394211263671
1984	1016	GenLeo	LogLin	UPP_NoEff	both	NA	1.42939699108779
1985	1016	Quadratic	AIDS	UPP_NoEff	own	2.08479464918366	1.42939699108779
1986	1016	Quadratic	AIDS	UPP_AvgEff	both	2.08479464918366	1.40378958707918
1987	1016	Quadratic	AIDS	UPP_FOA	own	2.08479464918366	2.29723296515027
1988	1016	Quadratic	AIDS	UPP_ModEff	own	2.08479464918366	1.19357868405591
1989	1016	Quadratic	AIDS	UPP_FOA	both	2.08479464918366	2.53120149386038
1990	1016	Quadratic	AIDS	UPP_NoEff	both	2.08479464918366	1.42939699108779
1991	1016	Quadratic	AIDS	UPP_AvgEff	own	2.08479464918366	1.37949860797994
1992	1016	Quadratic	AIDS	UPP_ModEff	both	2.08479464918366	1.20872355236905
1993	1016	Quadratic	Linear	UPP_NoEff	own	1.12902563181797	1.42939699108779
1994	1016	Quadratic	Linear	UPP_AvgEff	both	1.12902563181797	1.40378958707918
1995	1016	Quadratic	Linear	UPP_FOA	own	1.12902563181797	1.11266757111837
1996	1016	Quadratic	Linear	UPP_ModEff	own	1.12902563181797	1.19357868405591
1997	1016	Quadratic	Linear	UPP_FOA	both	1.12902563181797	1.12902563139201
1998	1016	Quadratic	Linear	UPP_NoEff	both	1.12902563181797	1.42939699108779
1999	1016	Quadratic	Linear	UPP_AvgEff	own	1.12902563181797	1.37949860797994
[truncated: 447,665 more rows]
